# Supplementary material for: Network Pharmacology and Molecular Docking to Elucidate the Potential Mechanism of Ligusticum Chuanxiong Against Osteoarthritis
Source: Front Pharmacol. 2022 Apr 14;13:854215. doi: 10.3389/fphar.2022.854215 (PMC9050356; doi:10.3389/fphar.2022.854215)
Supplement: Supplementary file 1 [file Table2.xlsx]

## Sheet: Sheet1
The original data for the color in the MAPK signal pathway by KEGG Mapper
Target in MAPK	CX in MAPK	OA in MAPK	MAPK14 orange		MAPK14	orange	MAPK14 orange
MAPK14	DUSP6	ATF2	AKT1 orange		AKT1	orange	AKT1 orange
AKT1	EGFR	CSF1	FGF1 orange		FGF1	orange	FGF1 orange
FGF1	ERBB4	CSF1R	FGFR1 orange		FGFR1	orange	FGFR1 orange
FGFR1	HSPA8	EGF	FGFR2 orange		FGFR2	orange	FGFR2 orange
FGFR2	INSR	FGF2	IGF1 orange		IGF1	orange	IGF1 orange
IGF1	KDR	FGFR3	IGF1R orange		IGF1R	orange	IGF1R orange
IGF1R	PPP5C	FOS	MET orange		MET	orange	MET orange
MET	PRKACA	HGF	PGF orange		PGF	orange	PGF orange
PGF	MAPK10	IGF2	MAPK1 orange		MAPK1	orange	MAPK1 orange
MAPK1	MAPKAPK2	FAS	MAPK8 orange		MAPK8	orange	MAPK8 orange
MAPK8	CDC42	IKBKB	TGFBR1 orange		TGFBR1	orange	TGFBR1 orange
TGFBR1		IL1A	TGFBR2 orange		TGFBR2	orange	TGFBR2 orange
TGFBR2		IL1B	CASP3 orange		CASP3	orange	CASP3 orange
CASP3		IL1R1	DUSP6 yellow		DUSP6	yellow	DUSP6 yellow
		IL1RAP	EGFR yellow		EGFR	yellow	EGFR yellow
		FASLG	ERBB4 yellow		ERBB4	yellow	ERBB4 yellow
		JUN	HSPA8 yellow		HSPA8	yellow	HSPA8 yellow
		JUND	INSR yellow		INSR	yellow	INSR yellow
		MYC	KDR yellow		KDR	yellow	KDR yellow
		MYD88	PPP5C yellow		PPP5C	yellow	PPP5C yellow
		NFKB1	PRKACA yellow		PRKACA	yellow	PRKACA yellow
		NGF	MAPK10 yellow		MAPK10	yellow	MAPK10 yellow
		PLA2G4A	MAPKAPK2 yellow		MAPKAPK2	yellow	MAPKAPK2 yellow
		PRKCA	CDC42 yellow		CDC42	yellow	CDC42 yellow
		RAC1	ATF2 red		ATF2	red	ATF2 red
		RELA	CSF1 red		CSF1	red	CSF1 red
		BDNF	CSF1R red		CSF1R	red	CSF1R red
		MAP2K4	EGF red		EGF	red	EGF red
		TGFA	FGF2 red		FGF2	red	FGF2 red
		TGFB1	FGFR3 red		FGFR3	red	FGFR3 red
		TGFB2	FOS red		FOS	red	FOS red
		TGFB3	HGF red		HGF	red	HGF red
		TNF	IGF2 red		IGF2	red	IGF2 red
		TNFRSF1A	FAS red		FAS	red	FAS red
		TP53	IKBKB red		IKBKB	red	IKBKB red
		TRAF6	IL1A red		IL1A	red	IL1A red
		VEGFA	IL1B red		IL1B	red	IL1B red
		FGF23	IL1R1 red		IL1R1	red	IL1R1 red
		FGF18	IL1RAP red		IL1RAP	red	IL1RAP red
		CD14	FASLG red		FASLG	red	FASLG red
			JUN red		JUN	red	JUN red
			JUND red		JUND	red	JUND red
			MYC red		MYC	red	MYC red
			MYD88 red		MYD88	red	MYD88 red
			NFKB1 red		NFKB1	red	NFKB1 red
			NGF red		NGF	red	NGF red
			PLA2G4A red		PLA2G4A	red	PLA2G4A red
			PRKCA red		PRKCA	red	PRKCA red
			RAC1 red		RAC1	red	RAC1 red
			RELA red		RELA	red	RELA red
			BDNF red		BDNF	red	BDNF red
			MAP2K4 red		MAP2K4	red	MAP2K4 red
			TGFA red		TGFA	red	TGFA red
			TGFB1 red		TGFB1	red	TGFB1 red
			TGFB2 red		TGFB2	red	TGFB2 red
			TGFB3 red		TGFB3	red	TGFB3 red
			TNF red		TNF	red	TNF red
			TNFRSF1A red		TNFRSF1A	red	TNFRSF1A red
			TP53 red		TP53	red	TP53 red
			TRAF6 red		TRAF6	red	TRAF6 red
			VEGFA red		VEGFA	red	VEGFA red
			FGF23 red		FGF23	red	FGF23 red
			FGF18 red		FGF18	red	FGF18 red
			CD14 red		CD14	red	CD14 red
