# Supplementary material for: Network Pharmacology and Molecular Docking to Elucidate the Potential Mechanism of Ligusticum Chuanxiong Against Osteoarthritis
Source: Front Pharmacol. 2022 Apr 14;13:854215. doi: 10.3389/fphar.2022.854215 (PMC9050356; doi:10.3389/fphar.2022.854215)
Supplement: Supplementary file 2 [file Table3.xlsx]

## Sheet: Sheet1
The detail of CX compounds targets and the common 60 targets of CX in the treatment of OA
FA	Mandenol	Myricanone	perlolyunone	senkyunone	sitosterol	wallichilide	Merge(CX compounds targets with fit score>0.6)	OA(OA targets with reference>1)	Target（CX in the treatment of OA）
SNRPA	ALB	PIM1	MAPK1	AKR1C2	AKR1C2	CDK2	SNRPA	COL2A1	ADAM17
SRC	CASP7	GSTP1	CA2	MAPK1	BMP2	KIF11	SRC	ACAN	AKR1C1
CA2	STS	MAPK10	SELP	ALB	MAPKAPK2	GC	CA2	SMAD3	AKT1
PTPN1	BMP2	GBA	GSTP1	MAOB	STS	RORA	PTPN1	COMP	ALB
LCN2	PIM1	CASP7	AR	APOA2	ALB	MAOB	LCN2	MATN3	ANXA5
B3GAT1	MAPKAPK2	MAPK8	CYP19A1	STS	PIM1	MAPK1	B3GAT1	GDF5	AR
PSPH	CES1	PDE4B	BMP2	THRB	PGR	MAPKAPK2	PSPH	COL11A2	BMP2
ALB	MAPK1	MAOB	ESR1	CASP7	THRB	ALB	ALB	ASPN	BMP7
TYMS	GC	F2	PPIA	PIM1	ITGAL	APOA2	TYMS	CCAL1	C1S
CHEK1	AKR1C2	CFB	PGR	BMP2	PPIA	TTR	CHEK1	MMP13	CASP3
ESR1	CA2	BCHE	PDE5A	ITGAL	CASP7	MAPK10	ESR1	IL1B	CAT
KYAT1	THRB	CTSD	TTR	MAPKAPK2	TTR	MAPK8	KYAT1	FRZB	CTSB
KIF5B	MAOB	MAPKAPK2	CDK2	KIF11	AR	MMP3	KIF5B	COL9A1	CTSD
AMY1A	APOA2	PPIA	KIF11	F2	APOA2	PPIA	AMY1A	PTGS2	CTSK
AMY1B	AKR1B1	BACE1	GC	PPARG	PPARG	PPARD	AMY1B	TNFRSF11B	CYP19A1
AMY1C	KIF11	PDE4D	PDE4B	TTR	GC	F2	AMY1C	TNF	DPP4
CDK2	PPARG	PPARG	PIM1	CES1	MAPK1	TGFBR1	CDK2	IL6	ELANE
ARF1	GSTP1	AR	ADAM17	MAPK10	KIF11	MAPK14	ARF1	MMP3	ESR1
BACE1	CASP3	AKR1B1	BACE1	CA2	MMP13	NR1H2	BACE1	COL11A1	ESR2
FABP4	MMP13	CFD	DHODH	CASP3	CA2	CDK5R1	FABP4	TGFB1	F2
HSP90AA1	TTR	DHODH	F2	AKR1B1	CYP19A1	STS	HSP90AA1	MMP1	FAP
IMPA1	MMP3	SHBG	ESRRG	PGR	AKR1B1	CFB	IMPA1	ADAMTS5	FGF1
PPIA	EPHB4	NOS3	NR1H2	GC	BACE1	WAS	PPIA	IL1RN	FGFR1
CA1	SEC14L2	CDK2	SRC	PPIA	MAPK14	ANXA5	CA1	OS4	FGFR2
PDE4B	CFB	CCNA2	MAPK14	CFB	RORA	BCHE	PDE4B	OS6	GBA
APCS	MAPK10	CTSB	NR3C2	AR	SEC14L2	CES1	APCS	UFSP2	GSK3B
CCNA2	MAPK14	CSNK1G2	HSPA8	MMP13	MAPK8	GSTP1	CCNA2	SLC26A2	GSR
GSTP1	MAPK8	MIF	SULT2A1	AKR1C3	MAOB	CFD	GSTP1	TRPV4	IGF1
DDX6	CDK5R1	ALB	MAOB	ADAM17	WAS	PDE4B	DDX6	TRAPPC2	IGF1R
PNPO	PTPN11	CYP19A1	CES1	ESR1	ANXA5	SEC14L2	PNPO	FBN1	IL2
F2	PGR	SULT2A1	DHFR	CHEK1	SRC	EGFR	F2	ADAMTS4	LCN2
RIDA	RORA	BCAT2	DAPK1	RORA	PPP5C	EPHB4	RIDA	COL1A1	MAPK1
TTR	WAS	CA2	PLK1	NR3C2	SULT2A1	CMA1	TTR	CILP	MAPK14
SPARC	AKR1C3	TTR	EPHB4	CCNA2	ESRRG	PIM1	SPARC	IL17A	MAPK8
GBA	CDK2	ANG	RORA	MAPK8	EGFR	CA2	GBA	IL1A	MET
LTF	EGFR	HSD17B1	BCHE	MAPK14	CES1	PDPK1	LTF	COL9A2	MIF
HSPA8	DHODH	GC	AKR1C3	SEC14L2	HSD17B1	GSK3B	HSPA8	LOC109461476	MMP12
CSNK2A1	TNNC1	RXRA	DUSP6	EPHB4	PNMT	DDX6	CSNK2A1	TGFBR1	MMP13
CTSK	BACE1	EGFR	TGFBR1	ESRRG	ESR1	HSD11B1	CTSK	CXCL8	MMP3
PLG	PDE4B	EPHB4	PPP5C	GSTP1	NQO2	HSD17B1	PLG	COL6A2	MMP7
TGFBR2	SRC	PAH	CDK5R1	PTPN11	PDPK1	NR1H4	TGFBR2	C4orf47	MMP8
CES1	ANXA5	ADH1B	GSR	SULT2A1	CDK2	SRC	CES1	BGLAP	PADI4
ANG	PPP5C	CHEK1	MIF	TTPA	TGFBR1	NR3C2	ANG	TNFSF11	PARP1
MAPK10	ESR1	F10	NOS3	WAS	IGF1R	F10	MAPK10	TGFBR2	PGF
CFB	ADAM17	PPARD	PPARG	TGFBR1	PLK1	MET	CFB	TGFB3	PIK3CG
PNP	DUSP6	GSK3B	MAPK8	ANXA5	NOS3	MMP13	PNP	MMP9	PLA2G2A
BCAT2	PDPK1	PGR	HSD11B1	BACE1	GSR	AKR1B1	BCAT2	TIMP1	PLAU
CMA1	TGFBR1	PNP	PDPK1	SRC	LCK	TRAPPC3	CMA1	CRP	PPARG
CA12	F10	KDR	KDR	DHODH	PTPN11	PPARG	CA12	PTPN22	PRDX5
CPB1	FNTA	ESRRG	AKR1C2	CDK2	FNTA	BLVRB	CPB1	COL9A3	PSAP
ME2	IGF1R	PDE5A	CCNA2	HSD11B1	TNNC1	SULT2A1	ME2	BMP5	SERPINA1
PIM1	KDR	LCN2	IGLV2-8	PDPK1	DHODH	HDAC8	PIM1	AEBP1	SOD2
FAP	SULT2A1	SOD2	PRKACA	F10	HSD11B1	THRB	FAP	DDR2	SPARC
AURKA	ADH5	SRC	MMP13	DUSP6	SHBG	DPP4	AURKA	SOX9	SYK
PPARG	BCHE		SHBG	PPP5C	PPARD	PTPN11	PPARG	PTGS1	TGFBR1
MTAP	PRKACA		PDE4D	TNNC1	RXRA	PDE4D	MTAP	IL10	TGFBR2
GSK3B	CHEK1		PTPN1	MMP3	DUSP6	ESRRA	GSK3B	LRCH1	TGM2
FCAR	HSD11B1		NQO1	IGF1R	KDR	PRKACA	FCAR	ANKH	TPI1
EGFR	AR		GSK3B	Esr2	NQO1	ESR1	EGFR	MGP	TRAPPC3
BCHE	MIF		WAS	SHBG	NR1H4	CHEK1	BCHE	MATN1	TTR
MAPK8	TYMS		HSD17B1	HSPA8	F10	FGFR2	MAPK8	CHI3L1
RTN4R	LCK		Esr2	HSP90AA1	CA1	CCNA2	RTN4R	MCF2L
SELP	TTPA		F10	EGFR	PDE4B	SORD	SELP	CLCN7
CTSS	NR3C2		RXRA	TYMS	GSTA1	PIK3CG	CTSS	ADAM10
PRDX5	RXRA		AKR1B1	PDE4B	ADAM17	PTPN1	PRDX5	TNFAIP6
AMD1	ESRRA			FNTA	ESRRA	MMP12	AMD1	KIF22
PLA2G2A	HSD17B1			PRKACA	GSTP1	PLA2G2A	PLA2G2A	HAPLN1
LPA	PPARD			NQO2	F2	ADH1C	LPA	PRG4
LDHB	F2			ADH5	PPARA	ADK	LDHB	CCN6
AKR1C1	HSPA8			HSD17B1	NR1H3	ANG	AKR1C1	ADAMTS14
ADH5	ESRRG			BCHE	AKR1C1	PARP1	ADH5	COL10A1
FGF1	MTHFD1			PPARD	FABP7	SYK	FGF1	IL2RA
SHBG	SHBG			GSR	AKR1C3	ITK	SHBG	UCMA
PDHB	NR1H4			NOS3	NR3C2	KDR	PDHB	STAT4
OTC	HDAC8			PNMT	PRKACA	CTSK	OTC	XYLT1
F10	MDM2			TRAPPC3	RBP4	RXRA	F10	H19
HMGCR	NQO1			FABP4	BLVRB	ELANE	HMGCR	UFC1
PGR	TRAPPC3			CYP19A1	CHEK1	AR	PGR	COL1A2
PDE4D	DPP4			RXRA	ADK	BACE1	PDE4D	HOTAIR
IMPDH2	PLK1			NQO1	PTPN1	MMP8	IMPDH2	CD247
KIF11	ITGAL			RBP4	TTPA	MIF	KIF11	EBF3
IGF1R	AKR1C1			CFD	HSPA8	ERBB4	IGF1R	MED13L
C8G	PPARA			LCK	JAK3	REN	C8G	COL5A1
MAOB	JAK3			KDR	SYK	CYP2C9	MAOB	DDH2
CHIT1	MMP8			LTA4H	PDK2	CTSB	CHIT1	COL5A2
PRKACA	PARP1			MIF	HNF4G	PLK1	PRKACA	IL2RB
CTSB	SERPINA1			HDAC8	PDE5A	HSP90AA1	CTSB	PACERR
ADAM17	RBP4			AKR1C1	DPP4	SHBG	ADAM17	CANT1
CTSD	FABP7			PDE4D	ABO	PGR	CTSD	MEG3
NPR3	CCNA2			DPP4	TRAPPC3	GSTA1	NPR3	HLA-B
CLIC1	ADK			NR1H4	ITK	NR1H3	CLIC1	KCNK15-AS1
CYP19A1	HSP90AA1			GSTA1	EPHB4	LCK	CYP19A1	MIR140
PYGL	ADH1C			PDE3B	PGF	PDK2	PYGL	TMSB4X
GALE	PNMT			REN		FKBP1A	GALE	ESR1
AKT1				PTPN1		ADAM17	AKT1	GAS5
AKR1B1				ADK		MTHFD1	AKR1B1	VDR
MMP3				SERPINA1		MDM2	MMP3	HFE
AR				ADH1C		EPHX2	AR	ADIPOQ
PDE5A				PDK2		FNTA	PDE5A	PTPN2
Esr2				ITK		ITGAL	Esr2	LEP
KDR				IGF1		HNF4G	KDR	TGFB2
NR1H2				CRABP2		IGLV2-8	NR1H2	LOXL3
EEA1				NR1H2		LGALS7	EEA1	OTULIN
TNNC1				MET		LGALS7B	TNNC1	LOC100130744
FHIT				SULT2B1		FABP7	FHIT	LOC102723692
QPCT				PPARA		FGFR1	QPCT	COL3A1
PLAU				FABP7		PNPO	PLAU	PCGEM1
GSR				FABP5		DHODH	GSR	MIR146A
NR3C2				PARP1		JAK3	NR3C2	ANKRD55
DAPK1				GSK3B		NQO1	DAPK1	MMP2
DHFR						PPARA	DHFR	PHEX
MTHFD1						DAPK1	MTHFD1	VEGFA
MMP13						NR1I2	MMP13	CD36
CRAT						TREM1	CRAT	PMS2P2
FABP5						NOS3	FABP5	IL1R1
AZGP1						TYMS	AZGP1	KCNJ5
AKR1C3						PDE5A	AKR1C3	KCTD13
CDC42						THRB	CDC42	SPP1
FGFR1						ADH5	FGFR1	MEFV
NMNAT3						TTPA	NMNAT3	TLR4
MAPK14						NR1I3	MAPK14	SMAD2
TK1						FABP4	TK1	IGF1
C1R						AKR1C3	C1R	IL18
LGALS7						RBP4	LGALS7	EFEMP2
LGALS7B						PCK1	LGALS7B	CCL2
PLK1						CASP7	PLK1	ALB
MMP8						IGF1	MMP8	RUNX2
SULT2A1						IL2	SULT2A1	F9
NOS3						PSAP	NOS3	BMP2
RNASE4						FABP3	RNASE4	GHR
HNF4G						AKR1C1	HNF4G	HGD
PPP5C						SULT2B1	PPP5C	IL4
MMP7						FABP6	MMP7	CASR
PCK1						SULT1E1	PCK1	NOS2
CAT						LCN2	CAT	FGFR3
ACP3						IGF1R	ACP3	MIR155
TPI1						GM2A	TPI1	DCN
TREM1						HMGCR	TREM1	LOC101448202
MIF						DPEP1	MIF	DDRGK1
ALDOA						ZAP70	ALDOA	BMP7
PDE3B						OAT	PDE3B	TNFRSF1A
BMP7						PRKCQ	BMP7	PTHLH
TGM3						PNMT	TGM3	HLA-DRB1
ARSA						F7	ARSA	GNAS
BLVRB						FABP5	BLVRB	GBA
BAG1							BAG1	ATP7B
NQO1							NQO1	IRF5
ISG20							ISG20	SMAD6
AGXT							AGXT	FMOD
TGM2							TGM2	LOC101928222
CSNK1G2							CSNK1G2	ADAM12
F7							F7	HMGB1
RNASE3							RNASE3	PPARG
ESRRG							ESRRG	IL13
C1S							C1S	IBSP
CDK6							CDK6	ACP5
ALDH2							ALDH2	LRP5
PAK6							PAK6	CALCA
CASP3							CASP3	ACTA2
CDA							CDA	MYH11
PADI4							PADI4	HPGD
PTK2							PTK2	MYLK
CD1A							CD1A	IFNG
PAPSS1							PAPSS1	CXCL12
THRB							THRB	RETN
GATM							GATM	CCL5
AKR1C2							AKR1C2	TIMP2
INSR							INSR	TENT5A
HK1							HK1	SLC2A10
LTA4H							LTA4H	IL15
PLA2G10							PLA2G10	TLR2
PAH							PAH	F8
RHOA							RHOA	TRPS1
UCK2							UCK2	BMP6
IGLV2-8							IGLV2-8	SIRT1
CASP7							CASP7	AKR1C1
							STS	EXT1
							BMP2	RELN
							MAPKAPK2	CD44
							MAPK1	MAPK1
							GC	MIR132
							APOA2	TLR1
							EPHB4	MMP8
							SEC14L2	SYK
							CDK5R1	SOST
							PTPN11	TNFRSF1B
							RORA	PLAU
							WAS	FAS
							DHODH	ICAM1
							ANXA5	ENPP1
							DUSP6	HLA-DQB1
							PDPK1	NAMPT
							TGFBR1	CENPP
							FNTA	IL1RAPL2
							HSD11B1	WWP2
							LCK	HIF1A
							TTPA	COG5
							RXRA	ACE
							ESRRA	CCN2
							HSD17B1	CTSK
							PPARD	BTNL2
							NR1H4	UFL1
							HDAC8	EXT2
							MDM2	SCARB2
							TRAPPC3	VCAM1
							DPP4	SERPINH1
							ITGAL	AP3D1
							PPARA	FGF2
							JAK3	ADAMTSL1
							PARP1	IHH
							SERPINA1	SLC22A4
							RBP4	MAPK14
							FABP7	FN1
							ADK	PLOD1
							ADH1C	FKBP14
							PNMT	SPARC
							CFD	FTO
							ADH1B	CCL3
							SOD2	LMNA
							NQO2	PHEX-AS1
							GSTA1	PTCHD1-AS
							REN	LOC106627981
							PDK2	TNFRSF11A
							ITK	IL2
							IGF1	OSM
							CRABP2	EFEMP1
							MET	KL
							SULT2B1	TYR
							NR1H3	CIITA
							SYK	NFKBIL1
							ABO	DKK1
							PGF	ESR2
							FGFR2	TP53
							SORD	SOD1
							PIK3CG	ENG
							MMP12	OPTC
							ELANE	CRH
							ERBB4	LAMA5
							CYP2C9	IGFBP3
							FKBP1A	NLRP3
							EPHX2	IL18R1
							NR1I2	ADAMTS3
							NR1I3	MIR150
							IL2	PLA2G4A
							PSAP	JUN
							FABP3	AIP
							FABP6	CCR6
							SULT1E1	GNL3
							GM2A	MAPK8
							DPEP1	COL6A4P1
							ZAP70	PTH
							OAT	CXCL1
							PRKCQ	MEN1
								IL17F
								SERPINE1
								IL7
								CTSB
								SLC40A1
								MBTPS2
								ZMPSTE24
								KIF7
								GPR101
								ZNF687
								CCR5
								POLG
								AGER
								BCL2
								HGF
								CALM1
								DOT1L
								LRP6
								PTGES
								SOD2
								LOC113939944
								PLAUR
								GNA11
								PSAP
								TGM2
								THBS1
								TLR5
								C1S
								SAA1
								CSF1
								MIF
								GRIN2B
								OPRM1
								ALOX5
								TLR8
								TRPV1
								IL11
								IL4R
								CPT2
								CD244
								COG4
								CHRNG
								SPDT
								POMC
								ADAM17
								F2RL1
								NOTCH1
								RRM2B
								BMP1
								CASP3
								MMP14
								CCN4
								CXCR4
								FGFR1
								TLR8-AS1
								CTNNB1
								BMP4
								S100A9
								S100A12
								NFKB1
								FASLG
								UQCC1
								SP7
								TNC
								LEPR
								RHOB
								IL23A
								FSTL1
								HTRA1
								CXCR3
								ELN
								CAT
								TGFA
								HSPA5
								LTBP1
								CX3CL1
								SERPINF1
								LIF
								RELA
								NGF
								CCL18
								SCN9A
								TTR
								PTH1R
								MIR181A1
								WNT1
								ELANE
								PEPD
								TIMP3
								DIO2
								MMP7
								NFKBIA
								MPO
								HP
								CCL4
								ALDH1A2
								SOX5
								MIR34A
								EPAS1
								RET
								BRCA2
								IDS
								MYH7
								ABCC9
								ARID1B
								LTBP2
								SLCO2A1
								TMEM38B
								CREB3L1
								KDELR2
								FKBP10
								P3H1
								FUNDC2
								FKBP14-AS1
								LOC106050102
								GLT8D1
								CCL20
								COMT
								SUPT3H
								LTA
								TLR9
								NCOA3
								FBLN2
								DSPP
								MTHFR
								IL16
								HSPD1
								IGF2
								COX5A
								FOXP3
								IL6R
								BAX
								CSF2
								SERPINA3
								CCR3
								MIA2
								IL5
								TRPV6
								FGF23
								BDNF
								B2M
								CASP1
								VIP
								COL27A1
								GAPDH
								UBA5
								UFM1
								CDK5RAP3
								UFSP1
								FGF18
								DUS4L
								HMOX1
								NLRP1
								ACVRL1
								NFE2L2
								PLA2G2A
								PON1
								PITX1
								NEAT1
								DMP1
								MRC1
								GPR22
								ITGB1
								CCR7
								CP
								ADAMTS1
								LPAR1
								IL1RL2
								MIR149
								ANXA1
								ADAMTS9
								PTN
								IL21
								IFRD1
								CXCL10
								LEPQTL1
								MMP17
								GPT
								LOX
								IL17RA
								IFNB1
								CTSD
								TRAPPC2B
								NCOR2
								HLA-DQA2
								PARD3B
								PBRM1
								CDC5L
								MIR130A
								S100A8
								IL32
								MIR26A1
								MIR9-1
								IL1RAP
								AKT1
								VIM
								P4HB
								CANX
								TRAF6
								MIR27A
								STAT3
								MYC
								GJA1
								IL37
								BDKRB2
								GREM1
								CHADL
								EGF
								IL9
								FOXO3
								CLEC3B
								NME8
								VIM2P
								HAS1
								HRH2
								CCR2
								MTOR
								CASP8
								GSR
								TLR10
								NOX4
								MIR145
								DANCR
								VCAN
								CXCR2
								CX3CR1
								IL22
								PARP1
								CXCL13
								PAPSS2
								FOS
								HDAC4
								CYP27B1
								TRAPPC3
								TRAPPC4
								TRAPPC10
								TRAPPC9
								TRAPPC1
								TRAPPC6A
								TRAPPC12
								TRAPPC2L
								TRAPPC5
								TRAPPC8
								TRAPPC3L
								HLA-DQA1
								MMP12
								TRAF1
								LTBP3
								IDUA
								HSP90B1
								PIK3CG
								FBLN1
								TNR
								APOA1
								PADI4
								SOCS1
								LRRK2
								PROCR
								NR3C1
								FOXO1
								HDAC9
								ERG
								FGF1
								MCAM
								CCR1
								HAS2
								POSTN
								CD40
								NPY
								IGFBP7
								CD68
								FOSL1
								SERPINA1
								CCND1
								MIR29A
								MIR29B1
								ITGAM
								IL10RA
								NOD2
								MEPE
								GLIS3
								YAP1
								LGALS3
								DNMT3A
								DEAF1
								PRKCA
								KNG1
								PDIA4
								TNFAIP3
								CDH2
								ATF2
								IL1R2
								HAVCR2
								MAZ
								XIST
								TLR3
								TIMP4
								MIR335
								ASTN2
								LSP1P3
								CXCR5
								SELL
								ALPL
								WNT3A
								SST
								FOLR2
								IGFBP5
								EDN1
								SP1
								CLU
								PLOD2
								CAST
								TACR1
								TGIF1
								MALAT1
								ANP32A
								TPI1
								MIR223
								CAMK2B
								TGFBR3
								XRCC4
								CRTC1
								MUS81
								SLC39A8
								PLEC
								CSMD1
								SPCS1
								DNAH10
								RWDD2B
								NACA2
								TMEM167A
								SCARNA18
								CTBP1-DT
								TSBP1-AS1
								INHBA
								LUM
								MMP28
								MIR210
								MAF
								GALNS
								THBS3
								AR
								PLAT
								RBFOX1
								CILP2
								MIR204
								MIR27B
								CCR4
								SYVN1
								LGALS1
								OLR1
								SMAP2
								TECTB
								CREB1
								DIO3
								CYP19A1
								CDKN1A
								PTGER4
								SFRP4
								SIRT6
								LY96
								MIR671
								SLBP
								THRA
								USP33
								MIR98
								MC1R
								ITGB3
								CXADR
								SOX8
								GSTM1
								UCN
								SLC17A5
								WNT16
								PVT1
								MIR4435-2
								TNFRSF6B
								WNT5A
								XDH
								RARRES2
								RAC1
								SELE
								MIR93
								MIR195
								MET
								ALOX15
								JUND
								CXCL9
								TNFSF13B
								F5
								FGFR2
								SYNE3
								GNAS-AS1
								PRKAR2B
								BCAP29
								HPBP
								ANXA5
								PIK3R1
								IL1RL1
								MIR15A
								IL34
								MIR21
								TH
								CD14
								PECAM1
								IGF1R
								ANPEP
								ADRB2
								FBLN5
								OCRL
								SOX6
								TSPO
								PREP
								ZFAS1
								TFRC
								SLC11A1
								SNRPB
								TECTA
								CEACAM16
								OTOG
								PADI2
								SERPINC1
								GHRL
								SAA4
								OPRD1
								CXCR1
								LCN2
								IL18RAP
								TNFSF14
								HLA-A
								SIRT2
								CKM
								CHST11
								TFEB
								SHOX
								AQP1
								EZH2
								PRDX5
								EDEM2
								LINC00976
								ITGB5
								CTSL
								TWIST1
								FAP
								STC1
								OLIG3
								SNHG15
								MIR9-3
								MIR9-2
								AGTR1
								MMP10
								SLC34A1
								CAV1
								MAP2K4
								CDKN2B-AS1
								CHI3L2
								ADIPOR1
								PDPN
								PNOC
								CD40LG
								ADCYAP1
								TREH
								AKNA
								PART1
								MIR186
								MIR381
								JAG1
								F3
								TNFRSF10A
								IL33
								SMO
								BSG
								BMPR1A
								CALCR
								ACTG1
								PTK2B
								NR1D1
								CALM2
								HDAC7
								TYMP
								CRYAB
								NTN1
								EIF4G2
								SERPINB2
								SREBF2
								CCL11
								CRLF1
								FFAR4
								ITLN1
								UNC5B
								SPON1
								MIR26B
								MIR141
								MIR16-1
								MIR22
								MIR373
								MIR33B
								SNHG16
								MIR488
								FOXD2-AS1
								ADAMTS8
								SNORD19
								P4HA2
								DPP4
								PGF
								CCL21
								ROR2
								GUSB
								ENO1
								CSF1R
								IL24
								SLPI
								CEMIP
								MIR193B
								MIR365A
								CXCL5
								GPI
								OLAH
								DNMT1
								HMMR
								SOCS3
								NUCB2
								F2
								GHRHR
								BIRC5
								GZMA
								TCF7L1
								CCN1
								PDCD5
								ALOX5AP
								MCOLN1
								SLC26A4
								PACSIN3
								KCNJ18
								BGN
								PTEN
								B3GAT3
								ADIPOR2
								IL3
								CCL8
								CLEC4A
								CYTL1
								MIR320A
								TPSAB1
								MIRLET7E
								MIR454
								MIR885
								TNXB
								VWF
								CRYAA
								TCIRG1
								CD86
								ALMS1
								FAM20C
								SLC34A3
								PLEKHA7
								COL15A1
								GBP4
								PCMTD1
								PALM
								LACC1
								PALMD
								FAM102A
								ALPP
								IKBKB
								FKBP5
								UGDH
								IGFBP2
								CARD16
								MIR221
								PRELP
								CHAD
								HLA-DPB1
								USP50
								MYD88
								CSGALNACT1
								APLN
								CD163
								GSK3B
								CNR1
								SPHK1
								CD38
								HBEGF
								SP3
								PCSK6
								SOD3
								KLF2
								LGALS9
								MIR31
								MIR33A
								MIR199A2
								MIR199A1
								MIR675
								CTSG
								PRL
								PRTN3
								SDC1
								SMURF2
								MIR124-1
								MIR320C1
								NOS1
								CHRDL2
								PAK1
								TUG1
								CTLA4
								IL19
								NOG
								NLRP12
								ITGA5
								HRH4
								SEMA3A
								RPA3
								CXCL11
								HBP1
								IL36A
								MIR125B2
								MIR125B1
								LOC111365141
								DUSP1
								GRN
								S100B
								NGFR
								MMP16
								ARNTL
								CCL22
								MIR455
								SDC4
								LNCRNA-ATB
								ITGB2
								IL23R
								CYCS
								STAT1
								CFI
								CSF3
								MAP2K6
								ATF3
								MIR30C1
								SELP
								DDR1
								C3
								PPARGC1A
								B4GALT1
								HMGA2
								AHSG
								CST3
								CD47
								GPD1L
								HYAL2
								SFRP1
								CABIN1
								HMGB2
								LGALS8
								ADAMTS7
								MRC2
								CIRBP
								MIR582
								MSH6
								JAM3
								CR1
								STEAP4
								CNR2
								BAG6
								GPR33
								KCNJ11
								ATF6
								HMGCR
								XBP1
								GLRX
								MUTYH
								ORAI1
								UTS2
								COL6A4P2
								NT5E
								VEGFC
								IL18BP
								ALK
								NOS3
								CA2
								CDKN2A
								ETS1
								LEF1
								CYBA
								MAP3K5
								OPRK1
								LOXL2
								SHC1
								KDM6B
								PPBP
								PTGES3
								SERPINB5
								DUSP5
								SERPINE2
								IL15RA
								PITRM1
								TFF3
								SERPINA4
								CCL13
								IL27
								IFNL1
								FNDC5
								MIR30A
								MIR139
								MIR181A2
								MIR206
								SNHG1
								MIR101-1
								ERVK-18
								CDR1-AS
								NOD1
								AQP9
								MAP1LC3A
								ETS2
								STAB1
								SCUBE1
								POR
								PTGER2
								CYP1A1
								TCF4
								ADM
								HHIP
								NCALD
								SIK3
								NRCAM
								LRG1
								MIR4435-2HG
								MELTF-AS1
								THBD
								RECK
								TNFRSF13C
								IGFBP1
								PRKN
								INS
								DSP
								CSTA
								IL12A
								TGIF2
								FOXD1
								PDCD1
								PPARA
								TRPA1
								IL17B
								LTBR
								KIR2DS4
								ADAMTS12
								AHR
								YY1
								HABP2
								GALE
								HIF3A
								KLRB1
								FIP1L1
								DCSTAMP
								PRNCR1
								ADA
								CD4
								FLNA
								GPT2
								FAH
								PDE6A
								HPD
								FMR1
								PSTPIP1
								CHST14
								FBN2
								PACSIN1
								HPS6
								ST18
								ERAP2
								EPDR1
								SAA2
								VIT
								YIPF3
								ANKAR
								H2AC18
								NEMP2
								MIR4497
								PLA2G3
								PIK3CA
								NR1H3
								XYLT2
								C5AR1
								SLC23A2
								BBC3
								SCG2
								FGF21
								GSTT1
								MIR29B2
								MIR29C
								MIR483
								MIR338
								NKILA
								HSD11B1
								LRP1
								HPSE
								L3MBTL2
								L13304-025
								AB372731
								HSALNG0135621
								APOH
								TMED2
								ATM
								MMP19
								CHIT1
								BMPR2
								BRD4
								CS
								CSF2RA
								CTSS
								KPNA2
								MSTN
								TRAF2
								ULK1
								PTH2R
								SFTPB
								SFTPC
								DNTT
								SFTPD
								CMKLR1
								SFTPA1
								MFAP4
								IL1F10
								SLC25A27
								TET1
								MIR23A
								MIR211
								HOTAIRM1
								MIR137
								MIR940
								MIR300
								MIR4498
								OAP
								LOC106728418
								CEBPB
								PYCARD
								THY1
								EP300
								KAT5
								ITIH1
								ILF3
								CEACAM4
								TNIP1
								CHUK
								CCK
								TREM1
								ADAM15
								SMPD1
								ADAMTS15
								ITGAL
								HSPA4
								IL22RA1
								PPP3CA
								SRC
								EDNRA
								ESRRB
								GSTP1
								CYP2D6
								PDPK1
								TP63
								PIK3CB
								FAAH
								GLB1
								KEAP1
								CD3D
								CSNK1E
								HCFC1
								ENO2
								TRAF3
								PRKAA1
								SOX2
								APOB
								C5
								DLL1
								BECN1
								DVL2
								HYAL1
								NCAM1
								NR4A3
								MECP2
								SHMT2
								RIPK2
								PTPRD
								TARDBP
								ACSL4
								BCL2L11
								BRD2
								CSPG4
								FOXM1
								KLF5
								GANAB
								HLA-G
								PDE5A
								PDE4A
								NFATC4
								PKM
								NR1I3
								MFGE8
								RBP4
								RIPK4
								PFKFB3
								SPHK2
								WIF1
								APOL1
								COL6A3
								TRIM24
								TFF1
								SULT2A1
								DDIT4
								CBX4
								GPX3
								LGR5
								FOXC1
								KHDRBS1
								PDGFC
								HES1
								RIPK3
								PTGES2
								SECISBP2
								STT3B
								PRDX4
								RSPO2
								TAGLN
								ZFP36L1
								CCL7
								DGCR8
								BAG1
								CHKA
								LPA
								NOX1
								HGFAC
								SIRT7
								SMN1
								SOX11
								VPS4B
								ABCD2
								CDK14
								FUT1
								HS6ST2
								IL17RC
								DKK3
								DPP7
								KLK11
								TFF2
								UBE2M
								UHRF1
								UNC5C
								SDCBP
								CPEB1
								BOK
								EN1
								LGR4
								TSC22D3
								TUFT1
								CREB3
								CD160
								BCL2L13
								DUSP19
								FOXP4
								DSTN
								OXA1L
								SUB1
								CCAR2
								CCL16
								CRTAC1
								CKLF
								FIS1
								LAG3
								NID2
								YAF2
								FUT4
								NKX3-2
								RACK1
								CORT
								TRIM59
								CCL14
								CCL15
								ATG2B
								GRINA
								MICAL3
								HSH2D
								SHROOM1
								TM2D3
								XCL2
								TUT7
								KCNQ1OT1
								CASC2
								MIR122
								MIR125A
								MIR196A2
								MIR370
								MIR181C
								MIR30B
								MIR449A
								MIR138-1
								MIR138-2
								MIR152
								MIR200B
								MIR23B
								SNHG5
								MIR128-1
								MIR24-1
								MIR301A
								MIR375
								MIR337
								MIR193A
								MIR197
								MIR24-2
								MIR377
								MIR451A
								MIR590
								MIR106A
								MIR324
								MIR107
								MIR129-2
								MIR16-2
								MIR129-1
								MIR486-1
								PCAT1
								MIR124-3
								MIR361
								LOXL1-AS1
								MIR577
								LINC00671
								SNHG14
								MIR411
								MIR105-1
								MIR634
								MIR1236
								MIR1202
								LINC00662
								MIR1277
								MIR1246
								TP53COR1
								LOC112543491
								LOC110283621
								JAK2
								APP
								LPL
								XIAP
								C1R
								DLX5
								ADAMTS2
								CEACAM8
								HDAC1
								CFLAR
								ABCB1
								CDH11
								HTR2A
								GGT1
								KDM1A
								FCGR2B
								MAP3K8
								MMP15
								FGF7
								SRF
								LECT2
								IL26
								MAPK10
								FLT1
								TMPO
								HDAC2
								ITGAV
								MITF
								IL6ST
								BTLA
								PTPRC
								GAL
								GNS
								SNAI1
								ALCAM
								PLS3
								SHBG
								FGFR4
								NPC1
								ERCC6
								PRODH
								GALC
								GH1
								FMO1
								PIGB
								PDZD11
								SULF1
								MAPT
								USP8
								TRIM32
								ABT1
								SLC2A1
								TSLP
								MATN4
								MAP2K7
								MYDGF
								WNT7A
								SETD2
								LDHB
								TNKS
								P4HA1
								SETD1A
								CA10
								HES5
								MIR146B
								BHD
								SMAD4
								MBL2
								FCGR3A
								GDF6
								SIGLEC1
								PRRC2A
								EGR1
								CXCL6
								PDGFRA
								JUNB
								IKBKE
								NR4A2
								RELB
								SLC26A3
								TYRP1
								REL
								SLC26A5
								SLC26A8
								CARD8
								MICB
								CCRL2
								SLC26A1
								SLC26A11
								SLC26A6
								TAGAP
								CLEC16A
								FCRL3
								MACIR
								STAT5B
								LBR
								FGA
								AMPD2
								CD34
								FGF3
								GGT3P
								LRP2
								ANGPT1
								S100A4
								CD151
								NTRK1
								CYP11A1
								PCSK9
								NPM1
								NF1
								CSK
								SLC25A13
								AP3B1
								GAK
								GPD2
								LMX1B
								CDC7
								ATP2B1
								ATP6V0A2
								ADD1
								PAX7
								HERC2
								SOCS2
								CRADD
								USP24
								TACC3
								ANXA3
								EIF2B1
								EEF1D
								LCT
								ITIH4
								HK3
								GRK4
								CRBN
								HTT
								DPEP1
								NFAT5
								MMP24
								PTPRG
								SLC39A4
								SLC30A10
								RASGRP3
								SCYL1
								CYP2A13
								CEACAM3
								JPH3
								NISCH
								MCAT
								PAPPA
								NEK4
								PUF60
								PLEKHM1
								SCRIB
								TBX4
								STRA6
								SPTBN2
								RNF4
								SMYD3
								CPNE1
								ABCB9
								DYNC1I1
								EIF6
								GBX2
								MAGI1
								MAT2B
								POLA2
								HLA-DPA1
								RFX3
								SLC44A2
								SH3BP2
								SHARPIN
								SART1
								RPS23
								PRDM2
								AAGAB
								BTN3A1
								CEP250
								AGAP1
								FAR2
								GGT7
								NCAM2
								NCOA6
								MAF1
								RAD54L2
								RNASEH2C
								SF1
								SMG6
								ZMYND8
								YKT6
								CPSF6
								DDX10
								ACER3
								BTN2A1
								B9D2
								BMP2K
								CHD9
								FOXL1
								KANSL1
								GALNT5
								DLGAP2
								KCNIP4
								MAEA
								PLXNC1
								UNC5A
								RBM39
								RFT1
								TIPIN
								TCTN2
								RPGRIP1L
								RPL29
								SF3B2
								ANKRD6
								CDK2AP1
								EYA2
								HNRNPUL1
								IRX3
								ISLR
								PARP10
								MRPL11
								LRIG3
								PPM1H
								POGK
								NDST4
								RAPH1
								TNIP2
								RBM6
								SENP6
								TAS1R2
								RBM12
								SNX32
								DHX35
								DDX55
								CCDC33
								BTN2A2
								BTN3A2
								COLGALT2
								ATF7IP
								ABHD14B
								EXOSC4
								ERGIC3
								FAM136A
								FRMD4A
								H1-4
								LRRN1
								LYPLAL1
								KIAA1217
								KIF26B
								NELFA
								TMEM91
								TNFSF8
								RPRD2
								RP1L1
								SF3A2
								VPS51
								TTLL12
								ZCCHC8
								AAR2
								FSTL5
								LMAN1L
								ISLR2
								NSD2
								NT5DC2
								MPHOSPH9
								KIF12
								SBNO1
								NRBP2
								TTI1
								CCDC91
								ACTR5
								ANAPC4
								APOBEC4
								BTN3A3
								C11orf80
								ERP27
								KNTC1
								FILIP1
								MOB3B
								HECW1
								RALGAPB
								ZWILCH
								SRBD1
								ZFPL1
								UVSSA
								TSKU
								ZFYVE28
								BTNL8
								BRINP1
								EPPK1
								GALNT18
								GSDMC
								HAUS3
								H1-2
								IZUMO4
								MLXIP
								HMGN4
								KLHL42
								TENM2
								RRP9
								RSRC2
								TSPAN17
								ZC3H3
								CCDC97
								CEACAM21
								EIF1AD
								IQCH
								KAZN
								H4-16
								NKAIN1
								POLR2M
								THSD7B
								SPATC1
								ZBED5
								KIAA1755
								FAM83C
								FAM98A
								FAM53A
								LURAP1L
								C12orf60
								CLEC18A
								FAM193A
								H1-3
								LRRC37A
								TMEM129
								TMEM241
								CNBD2
								CLEC18C
								H2BC9
								H2BC4
								H3C3
								LSMEM1
								ZNF322
								C11orf87
								EQTN
								PLPP6
								ZNRD2
								CCDC26
								ATP23
								H2AC6
								TMEM61
								ZNF345
								C8orf82
								SMIM4
								C16orf95
								PCNX3
								MS4A13
								RFLNA
								STIMATE
								DELEC1
								BTN2A3P
								MINAR1
								MANSC4
								SMIM23
								LINC01006
								DNAH10OS
								LINC00114
								HCG11
								MIR661
								PDXDC2P
								SNHG17
								LINC01088
								GDF5-AS1
								NOP14-AS1
								LINC02210
								GUSBP2
								LINC00977
								IQCH-AS1
								FAM83C-AS1
								HCG23
								MIR4286
								NR2F2-AS1
								SAMMSON
								SNORD16
								SNORD19B
								DUBR
								LINC01507
								LINC02210-CRHR1
								LINC01094
								ILF3-DT
								LRRC37A4P
								ZC3H11B
								ASTN2-AS1
								ATP2B1-AS1
								GARS1-DT
								NSFP1
								MIR1289-1
								MDFIC2
								MMP24OS
								LYPLAL1-AS1
								LOC100129917
								DDX19A-DT
								DUS4L-BCAP29
								LINC01574
								ROCR
								TMED2-DT
								LOC101928731
								LOC728975
								HOMER3-AS1
								LINC01338
								LINC01754
								KIF26B-AS1
								LINC02399
								TWF2-DT
								SBNO1-AS1
								ENSG00000255224
								LINC02234
								RPL35AP
								LOC101928540
								ENSG00000206249
								ENSG00000254461
								ENSG00000254855
								ENSG00000255320
								ENSG00000255730
								ENSG00000261384
								ENSG00000237174
								ENSG00000261324
								ENSG00000255038
								ENSG00000231612
								ENSG00000245156
								ENSG00000253926
								ENSG00000254632
								ENSG00000272462
								LINC02742
								LINC02650
								NPM1P14
								MAPK8IP1P1
								MAPK8IP1P2
								MTND4P14
								RN7SKP173
								RNA5SP301
								ZNF664-RFLNA
								ENSG00000228322
								ENSG00000249664
								ENSG00000258216
								ENSG00000260233
								ENSG00000261578
								ENSG00000234091
								ENSG00000252443
								ENSG00000227554
								ENSG00000254094
								LINC02680
								LINC02752
								H2AC5P
								MPPED2-AS1
								PPIAP1
								TPT1P9
								RNA5SP349
								RNA5SP355
								RPL26P20
								SOD2P1
								ENSG00000234892
								ENSG00000238224
								ENSG00000257042
								ENSG00000200998
								ENSG00000260773
								ENSG00000282246
								CNN2P10
								NPIPB14P
								NPAP1P4
								MRPS33P3
								RPL21P34
								LOC101928268
								RF00017-4686
								SLBP-DT-001
								ENSG00000238156
								ENSG00000251446
								ENSG00000173727
								ENSG00000285108
								lnc-SSSCA1-1
								ENSG00000207009
								lnc-IQCH-7
								lnc-KCNK7-4
								lnc-GLIS3-2
								ENSG00000285668
								ENSG00000273179
								ENSG00000272588
								ENSG00000273771
								ENSG00000274874
								MARK2P15
								LOC105369212
								piR-40096
								MK280269-012
								piR-39858-250
								piR-43098
								NONHSAG011935.2
								piR-50208
								RF00017-4736
								NONHSAG001562.2
								piR-31751
								piR-34822-068
								RF00017-6889
								RF00017-2582
								RF00017-2213
								RF00017-6887
								SNODB718
								ENSG00000219682
								HSALNG0069708
								HSALNG0094715
								ENSG00000277135
								ENSG00000285144
								ENSG00000285577
								ENSG00000288096
								HSALNG0026174
								lnc-STAB1-1
								lnc-TTLL12-1
								lnc-PRPF18-2
								lnc-TIMM29-1
								lnc-SOCS2-6
								lnc-PLEC-4
								HSALNG0032399
								HSALNG0032401
								lnc-GGCT-3
								HSALNG0123133
								lnc-ADD2-2
								lnc-FAM83C-2
								lnc-KIF12-2
								lnc-KIF12-3
								L13304-005
								lnc-ADD1-6
								lnc-APOBEC4-5
								lnc-CTDSP2-7
								lnc-FAM83C-3
								HSALNG0069709
								HSALNG0069710
								HSALNG0035397
								HSALNG0048733
								ENSG00000277749
								FJ601676
								ENSG00000288639
								HSALNG0005615
								ENSG00000279093
								ENSG00000280904
								HSALNG0026167
								lnc-YKT6-2
								lnc-ZMYND8-10
								piR-50446
								H3P27
								RPL14P6
								SMC4P1
								LOC107986989
								piR-43107-151
								MN308750
								RF00017-2907
								piR-36756-038
								HSALNG0059707
								HSALNG0092958-001
								HSALNG0093138
								5MWI_A-023
								HSALNG0023242
								HSALNG0026169
								lnc-TACC3-3
								lnc-NEK4-1
								lnc-NT5DC2-1
								lnc-PBRM1-2
								HSALNG0032308
								HSALNG0116920
								HSALNG0123135
								HSALNG0123949
								HSALNG0127649
								HSALNG0129967
								HSALNG0130549-002
								lnc-ADAM10-10
								lnc-KLHL42-2
								HSALNG0126180
								HSALNG0130549-001
								lnc-FGF18-4
								HSALNG0111532
								HSALNG0126183
								lnc-HFM1-3
								HSALNG0059706
								HSALNG0046567-001
								HSALNG0050296
								HSALNG0073879
								HSALNG0092966
								HSALNG0094803
								ENSG00000280309
								ENSG00000286417
								HSALNG0026168
								HSALNG0026175
								HSALNG0026176
								LOC101929770
								LOC105376839
								LOC105369890
								LOC107986000
								NONHSAG012622.2
								piR-30534
								MF281437-018
								piR-46368
								piR-57133-366
								RF00017-1221
								RF00017-4688
								piR-32023-046
								piR-49204-003
								piR-56497-029
								RF00994-386
								piR-52471-007
								piR-60429
								piR-61945-087
								RF00001-077
								RF00004-011
								RF00100-028
								HSALNG0033405
								ENSG00000244712
								HSALNG0043117
								HSALNG0043118
								HSALNG0073878
								HSALNG0076293
								HSALNG0085882
								HSALNG0106203
								ENSG00000280022
								HSALNG0012153-002
								lnc-TMEM167A-7
								lnc-TNC-7
								lnc-LYPLAL1-11
								HSALNG0032304
								HSALNG0032306
								HSALNG0107171
								HSALNG0113623
								HSALNG0117900
								HSALNG0117901
								HSALNG0133078
								lnc-COLGALT2-6
								lnc-LINC02210-CRHR1-1
								HSALNG0124661
								lnc-ARHGDIB-2
								HSALNG0112393
								HSALNG0057639
								HSALNG0046568
								HSALNG0046882
								HSALNG0050314
								HSALNG0010676
								HSALNG0063314
								HSALNG0090065
								HSALNG0010680-001
								HSALNG0012153-001
								HSALNG0015811
								LOC105377721
								LOC107985895
								piR-57133-262
								RF00017-2220
								piR-56497-036
								HSALNG0043116
								LOC107986600
								HSALNG0116887
								HSALNG0116918
								HSALNG0046883-002
								CYP2C9
								WRN
								KDR
								EPHB4
								PRKCZ
								CAPN2
								NRP1
								ANG
								GC
								PRKAR1A
								ACVR1
								CDH1
								PSMB8
								SNCA
								GLA
								F7
								IKZF1
								ZEB2
								ZEB1
								CYP24A1
								CDKN1B
								PINK1
								ASAH1
								ARSA
								GALNT3
								PLOD3
								PARK7
								LAMP2
								ATP13A2
								LOXL1
								M6PR
								KIF1A
								SLC39A13
								UGCG
								ROBO2
								GSTM5
								NPC2
								MGAM
								PECR
								GBA2
								SCLY
								CELSR3
								BLZF1
								COLEC12
								FEZ1
								ICOSLG
								LZTS1
								STARD10
								SYNJ2BP
								IGDCC3
								EMP1
								CEP350
								PDF
								COL6A5
								BSX
								PHYHD1
								EMSY
								MIR10B
								MIR222
								MIR212
								MIR103A1
								MIR664A
								MIR6069
								TNFRSF10B
								S100A11
								ANGPTL2
[truncated: 1,109 more rows]
