# Supplementary material for: Network Pharmacology and Molecular Docking to Elucidate the Potential Mechanism of Ligusticum Chuanxiong Against Osteoarthritis
Source: Front Pharmacol. 2022 Apr 14;13:854215. doi: 10.3389/fphar.2022.854215 (PMC9050356; doi:10.3389/fphar.2022.854215)
Supplement: Supplementary file 3 [file DataSheet1.zip]

Archive with 9 entries (8 files):
- targets of compounds of CX(from Pharmmapper) and OA(from Genecards)/
- targets of compounds of CX(from Pharmmapper) and OA(from Genecards)/FA pharmmapper.csv
- targets of compounds of CX(from Pharmmapper) and OA(from Genecards)/Mandenol pharmmapper.csv
- targets of compounds of CX(from Pharmmapper) and OA(from Genecards)/Myricanone pharmmapper.csv
- targets of compounds of CX(from Pharmmapper) and OA(from Genecards)/OA genecard.csv
- targets of compounds of CX(from Pharmmapper) and OA(from Genecards)/perlolyrine pharmmapper.csv
- targets of compounds of CX(from Pharmmapper) and OA(from Genecards)/senkyunone pharmmapper.csv
- targets of compounds of CX(from Pharmmapper) and OA(from Genecards)/sitosterol pharmmapper.csv
- targets of compounds of CX(from Pharmmapper) and OA(from Genecards)/wallichilide pharmmapper.csv
