# Supplementary material for: Network Pharmacology and Molecular Docking to Elucidate the Potential Mechanism of Ligusticum Chuanxiong Against Osteoarthritis
Source: Front Pharmacol. 2022 Apr 14;13:854215. doi: 10.3389/fphar.2022.854215 (PMC9050356; doi:10.3389/fphar.2022.854215)
Supplement: Supplementary file 3 [file DataSheet1.zip › targets of compounds of CX(from Pharmmapper) and OA(from Genecards)/OA genecard.csv]

Gene Symbol	Description	Category	Gifts	GC Id	Relevance score	GeneCards Link
COL2A1	Collagen Type II Alpha 1 Chain	Protein Coding	47	GC12M047972	48.5180969238281	https://www.genecards.org/cgi-bin/carddisp.pl?gene=COL2A1
ACAN	Aggrecan	Protein Coding	45	GC15P088813	36.9254455566406	https://www.genecards.org/cgi-bin/carddisp.pl?gene=ACAN
SMAD3	SMAD Family Member 3	Protein Coding	47	GC15P067063	30.5655632019043	https://www.genecards.org/cgi-bin/carddisp.pl?gene=SMAD3
COMP	Cartilage Oligomeric Matrix Protein	Protein Coding	46	GC19M018783	25.724781036377	https://www.genecards.org/cgi-bin/carddisp.pl?gene=COMP
MATN3	Matrilin 3	Protein Coding	41	GC02M019992	22.5820713043213	https://www.genecards.org/cgi-bin/carddisp.pl?gene=MATN3
GDF5	Growth Differentiation Factor 5	Protein Coding	44	GC20M035433	19.2633457183838	https://www.genecards.org/cgi-bin/carddisp.pl?gene=GDF5
COL11A2	Collagen Type XI Alpha 2 Chain	Protein Coding	43	GC06M033162	17.9716777801514	https://www.genecards.org/cgi-bin/carddisp.pl?gene=COL11A2
ASPN	Asporin	Protein Coding	38	GC09M092458	17.8485565185547	https://www.genecards.org/cgi-bin/carddisp.pl?gene=ASPN
CCAL1	Chondrocalcinosis 1 (Calcium Pyrophosphate-Deposition Disease, Early Onset Osteoarthritis)	Genetic Locus	2	GC08U990009	17.7860374450684	https://www.genecards.org/cgi-bin/carddisp.pl?gene=CCAL1
MMP13	Matrix Metallopeptidase 13	Protein Coding	48	GC11M102942	17.3526172637939	https://www.genecards.org/cgi-bin/carddisp.pl?gene=MMP13
IL1B	Interleukin 1 Beta	Protein Coding	46	GC02M112829	15.6650114059448	https://www.genecards.org/cgi-bin/carddisp.pl?gene=IL1B
FRZB	Frizzled Related Protein	Protein Coding	40	GC02M182833	15.6027660369873	https://www.genecards.org/cgi-bin/carddisp.pl?gene=FRZB
COL9A1	Collagen Type IX Alpha 1 Chain	Protein Coding	41	GC06M070215	15.3952102661133	https://www.genecards.org/cgi-bin/carddisp.pl?gene=COL9A1
PTGS2	Prostaglandin-Endoperoxide Synthase 2	Protein Coding	47	GC01M186640	14.6763429641724	https://www.genecards.org/cgi-bin/carddisp.pl?gene=PTGS2
TNFRSF11B	TNF Receptor Superfamily Member 11b	Protein Coding	45	GC08M118923	14.196141242981	https://www.genecards.org/cgi-bin/carddisp.pl?gene=TNFRSF11B
TNF	Tumor Necrosis Factor	Protein Coding	48	GC06P064135	12.9931049346924	https://www.genecards.org/cgi-bin/carddisp.pl?gene=TNF
IL6	Interleukin 6	Protein Coding	47	GC07P022725	12.6815042495728	https://www.genecards.org/cgi-bin/carddisp.pl?gene=IL6
MMP3	Matrix Metallopeptidase 3	Protein Coding	49	GC11M102835	12.4833965301514	https://www.genecards.org/cgi-bin/carddisp.pl?gene=MMP3
COL11A1	Collagen Type XI Alpha 1 Chain	Protein Coding	41	GC01M102876	12.100172996521	https://www.genecards.org/cgi-bin/carddisp.pl?gene=COL11A1
TGFB1	Transforming Growth Factor Beta 1	Protein Coding	49	GC19M041301	11.8513870239258	https://www.genecards.org/cgi-bin/carddisp.pl?gene=TGFB1
MMP1	Matrix Metallopeptidase 1	Protein Coding	49	GC11M102810	11.7035579681396	https://www.genecards.org/cgi-bin/carddisp.pl?gene=MMP1
ADAMTS5	ADAM Metallopeptidase With Thrombospondin Type 1 Motif 5	Protein Coding	41	GC21M026918	11.6595859527588	https://www.genecards.org/cgi-bin/carddisp.pl?gene=ADAMTS5
IL1RN	Interleukin 1 Receptor Antagonist	Protein Coding	46	GC02P118662	11.0790348052979	https://www.genecards.org/cgi-bin/carddisp.pl?gene=IL1RN
OS4	Osteoarthritis, Generalized, Without Dysplasia, Susceptibility To	Genetic Locus	2	GC02U903030	10.8833084106445	https://www.genecards.org/cgi-bin/carddisp.pl?gene=OS4
OS6	Osteoarthritis Susceptibility 6	Genetic Locus	1	GC03U901212	10.8833084106445	https://www.genecards.org/cgi-bin/carddisp.pl?gene=OS6
UFSP2	UFM1 Specific Peptidase 2	Protein Coding	38	GC04M185399	10.6433534622192	https://www.genecards.org/cgi-bin/carddisp.pl?gene=UFSP2
SLC26A2	Solute Carrier Family 26 Member 2	Protein Coding	44	GC05P149944	10.6294174194336	https://www.genecards.org/cgi-bin/carddisp.pl?gene=SLC26A2
TRPV4	Transient Receptor Potential Cation Channel Subfamily V Member 4	Protein Coding	48	GC12M109783	10.5685482025146	https://www.genecards.org/cgi-bin/carddisp.pl?gene=TRPV4
TRAPPC2	Trafficking Protein Particle Complex Subunit 2	Protein Coding	37	GC0XM013712	10.3739223480225	https://www.genecards.org/cgi-bin/carddisp.pl?gene=TRAPPC2
FBN1	Fibrillin 1	Protein Coding	44	GC15M048408	10.1362552642822	https://www.genecards.org/cgi-bin/carddisp.pl?gene=FBN1
ADAMTS4	ADAM Metallopeptidase With Thrombospondin Type 1 Motif 4	Protein Coding	41	GC01M161184	9.93685245513916	https://www.genecards.org/cgi-bin/carddisp.pl?gene=ADAMTS4
COL1A1	Collagen Type I Alpha 1 Chain	Protein Coding	48	GC17M050183	9.89393424987793	https://www.genecards.org/cgi-bin/carddisp.pl?gene=COL1A1
CILP	Cartilage Intermediate Layer Protein	Protein Coding	40	GC15M065194	9.85758399963379	https://www.genecards.org/cgi-bin/carddisp.pl?gene=CILP
IL17A	Interleukin 17A	Protein Coding	40	GC06P052186	9.84472179412842	https://www.genecards.org/cgi-bin/carddisp.pl?gene=IL17A
IL1A	Interleukin 1 Alpha	Protein Coding	41	GC02M112773	9.68316745758057	https://www.genecards.org/cgi-bin/carddisp.pl?gene=IL1A
COL9A2	Collagen Type IX Alpha 2 Chain	Protein Coding	41	GC01M040300	9.67700386047363	https://www.genecards.org/cgi-bin/carddisp.pl?gene=COL9A2
LOC109461476	GDF5 Promoter Region	Biological Region	1	GC20P035437	9.65009880065918	https://www.genecards.org/cgi-bin/carddisp.pl?gene=LOC109461476
TGFBR1	Transforming Growth Factor Beta Receptor 1	Protein Coding	51	GC09P099104	9.62586307525635	https://www.genecards.org/cgi-bin/carddisp.pl?gene=TGFBR1
CXCL8	C-X-C Motif Chemokine Ligand 8	Protein Coding	39	GC04P073740	9.61041164398193	https://www.genecards.org/cgi-bin/carddisp.pl?gene=CXCL8
COL6A2	Collagen Type VI Alpha 2 Chain	Protein Coding	42	GC21P046098	9.42976951599121	https://www.genecards.org/cgi-bin/carddisp.pl?gene=COL6A2
C4orf47	Chromosome 4 Open Reading Frame 47	Protein Coding	24	GC04P185426	9.42976951599121	https://www.genecards.org/cgi-bin/carddisp.pl?gene=C4orf47
BGLAP	Bone Gamma-Carboxyglutamate Protein	Protein Coding	39	GC01P156242	9.36979484558105	https://www.genecards.org/cgi-bin/carddisp.pl?gene=BGLAP
TNFSF11	TNF Superfamily Member 11	Protein Coding	45	GC13P042562	9.21109390258789	https://www.genecards.org/cgi-bin/carddisp.pl?gene=TNFSF11
TGFBR2	Transforming Growth Factor Beta Receptor 2	Protein Coding	48	GC03P030623	8.9645528793335	https://www.genecards.org/cgi-bin/carddisp.pl?gene=TGFBR2
TGFB3	Transforming Growth Factor Beta 3	Protein Coding	44	GC14M075958	8.88349628448486	https://www.genecards.org/cgi-bin/carddisp.pl?gene=TGFB3
MMP9	Matrix Metallopeptidase 9	Protein Coding	51	GC20P046008	8.82432746887207	https://www.genecards.org/cgi-bin/carddisp.pl?gene=MMP9
TIMP1	TIMP Metallopeptidase Inhibitor 1	Protein Coding	42	GC0XP047583	8.80693244934082	https://www.genecards.org/cgi-bin/carddisp.pl?gene=TIMP1
CRP	C-Reactive Protein	Protein Coding	44	GC01M159722	8.71242713928223	https://www.genecards.org/cgi-bin/carddisp.pl?gene=CRP
PTPN22	Protein Tyrosine Phosphatase Non-Receptor Type 22	Protein Coding	46	GC01M113813	8.56924629211426	https://www.genecards.org/cgi-bin/carddisp.pl?gene=PTPN22
COL9A3	Collagen Type IX Alpha 3 Chain	Protein Coding	41	GC20P062816	8.49957466125488	https://www.genecards.org/cgi-bin/carddisp.pl?gene=COL9A3
BMP5	Bone Morphogenetic Protein 5	Protein Coding	39	GC06M055753	8.43364906311035	https://www.genecards.org/cgi-bin/carddisp.pl?gene=BMP5
AEBP1	AE Binding Protein 1	Protein Coding	39	GC07P044106	8.39472103118896	https://www.genecards.org/cgi-bin/carddisp.pl?gene=AEBP1
DDR2	Discoidin Domain Receptor Tyrosine Kinase 2	Protein Coding	49	GC01P162631	8.36442852020264	https://www.genecards.org/cgi-bin/carddisp.pl?gene=DDR2
SOX9	SRY-Box Transcription Factor 9	Protein Coding	45	GC17P072121	8.31887722015381	https://www.genecards.org/cgi-bin/carddisp.pl?gene=SOX9
PTGS1	Prostaglandin-Endoperoxide Synthase 1	Protein Coding	44	GC09P122370	8.28816223144531	https://www.genecards.org/cgi-bin/carddisp.pl?gene=PTGS1
IL10	Interleukin 10	Protein Coding	45	GC01M206767	8.17946815490723	https://www.genecards.org/cgi-bin/carddisp.pl?gene=IL10
LRCH1	Leucine Rich Repeats And Calponin Homology Domain Containing 1	Protein Coding	34	GC13P046553	8.1544246673584	https://www.genecards.org/cgi-bin/carddisp.pl?gene=LRCH1
ANKH	ANKH Inorganic Pyrophosphate Transport Regulator	Protein Coding	40	GC05M014706	8.15270233154297	https://www.genecards.org/cgi-bin/carddisp.pl?gene=ANKH
MGP	Matrix Gla Protein	Protein Coding	41	GC12M017644	8.04770278930664	https://www.genecards.org/cgi-bin/carddisp.pl?gene=MGP
MATN1	Matrilin 1	Protein Coding	37	GC01M030711	7.93389415740967	https://www.genecards.org/cgi-bin/carddisp.pl?gene=MATN1
CHI3L1	Chitinase 3 Like 1	Protein Coding	42	GC01M203148	7.61090040206909	https://www.genecards.org/cgi-bin/carddisp.pl?gene=CHI3L1
MCF2L	MCF.2 Cell Line Derived Transforming Sequence Like	Protein Coding	41	GC13P112894	7.58863306045532	https://www.genecards.org/cgi-bin/carddisp.pl?gene=MCF2L
CLCN7	Chloride Voltage-Gated Channel 7	Protein Coding	44	GC16M001444	7.39424800872803	https://www.genecards.org/cgi-bin/carddisp.pl?gene=CLCN7
ADAM10	ADAM Metallopeptidase Domain 10	Protein Coding	50	GC15M058588	7.35879230499268	https://www.genecards.org/cgi-bin/carddisp.pl?gene=ADAM10
TNFAIP6	TNF Alpha Induced Protein 6	Protein Coding	40	GC02P151357	7.35651874542236	https://www.genecards.org/cgi-bin/carddisp.pl?gene=TNFAIP6
KIF22	Kinesin Family Member 22	Protein Coding	42	GC16P036898	7.34210824966431	https://www.genecards.org/cgi-bin/carddisp.pl?gene=KIF22
HAPLN1	Hyaluronan And Proteoglycan Link Protein 1	Protein Coding	41	GC05M083637	7.05298471450806	https://www.genecards.org/cgi-bin/carddisp.pl?gene=HAPLN1
PRG4	Proteoglycan 4	Protein Coding	39	GC01P186296	6.86949682235718	https://www.genecards.org/cgi-bin/carddisp.pl?gene=PRG4
CCN6	Cellular Communication Network Factor 6	Protein Coding	32	GC06P112053	6.84806489944458	https://www.genecards.org/cgi-bin/carddisp.pl?gene=CCN6
ADAMTS14	ADAM Metallopeptidase With Thrombospondin Type 1 Motif 14	Protein Coding	36	GC10P070672	6.78607130050659	https://www.genecards.org/cgi-bin/carddisp.pl?gene=ADAMTS14
COL10A1	Collagen Type X Alpha 1 Chain	Protein Coding	41	GC06M116118	6.70167112350464	https://www.genecards.org/cgi-bin/carddisp.pl?gene=COL10A1
IL2RA	Interleukin 2 Receptor Subunit Alpha	Protein Coding	48	GC10M006010	6.62552738189697	https://www.genecards.org/cgi-bin/carddisp.pl?gene=IL2RA
UCMA	Upper Zone Of Growth Plate And Cartilage Matrix Associated	Protein Coding	31	GC10M013222	6.54783773422241	https://www.genecards.org/cgi-bin/carddisp.pl?gene=UCMA
STAT4	Signal Transducer And Activator Of Transcription 4	Protein Coding	45	GC02M191029	6.41899347305298	https://www.genecards.org/cgi-bin/carddisp.pl?gene=STAT4
XYLT1	Xylosyltransferase 1	Protein Coding	41	GC16M017101	6.39534473419189	https://www.genecards.org/cgi-bin/carddisp.pl?gene=XYLT1
H19	H19 Imprinted Maternally Expressed Transcript	RNA Gene	28	GC11M001995	6.25987148284912	https://www.genecards.org/cgi-bin/carddisp.pl?gene=H19
UFC1	Ubiquitin-Fold Modifier Conjugating Enzyme 1	Protein Coding	36	GC01P161241	6.22177743911743	https://www.genecards.org/cgi-bin/carddisp.pl?gene=UFC1
COL1A2	Collagen Type I Alpha 2 Chain	Protein Coding	45	GC07P094394	6.21204376220703	https://www.genecards.org/cgi-bin/carddisp.pl?gene=COL1A2
HOTAIR	HOX Transcript Antisense RNA	RNA Gene	25	GC12M053962	6.2083306312561	https://www.genecards.org/cgi-bin/carddisp.pl?gene=HOTAIR
CD247	CD247 Molecule	Protein Coding	47	GC01M167399	6.14743137359619	https://www.genecards.org/cgi-bin/carddisp.pl?gene=CD247
EBF3	EBF Transcription Factor 3	Protein Coding	39	GC10M129835	6.12852382659912	https://www.genecards.org/cgi-bin/carddisp.pl?gene=EBF3
MED13L	Mediator Complex Subunit 13L	Protein Coding	37	GC12M115953	6.12852382659912	https://www.genecards.org/cgi-bin/carddisp.pl?gene=MED13L
COL5A1	Collagen Type V Alpha 1 Chain	Protein Coding	44	GC09P134641	6.1025972366333	https://www.genecards.org/cgi-bin/carddisp.pl?gene=COL5A1
DDH2	Developmental Dysplasia Of The Hip 2	Genetic Locus	1	GC03U902136	6.04237079620361	https://www.genecards.org/cgi-bin/carddisp.pl?gene=DDH2
COL5A2	Collagen Type V Alpha 2 Chain	Protein Coding	40	GC02M189031	5.97197341918945	https://www.genecards.org/cgi-bin/carddisp.pl?gene=COL5A2
IL2RB	Interleukin 2 Receptor Subunit Beta	Protein Coding	46	GC22M037125	5.86476373672485	https://www.genecards.org/cgi-bin/carddisp.pl?gene=IL2RB
PACERR	PTGS2 Antisense NFKB1 Complex-Mediated Expression Regulator RNA	RNA Gene	12	GC01P186680	5.84904527664185	https://www.genecards.org/cgi-bin/carddisp.pl?gene=PACERR
CANT1	Calcium Activated Nucleotidase 1	Protein Coding	42	GC17M078992	5.78967952728271	https://www.genecards.org/cgi-bin/carddisp.pl?gene=CANT1
MEG3	Maternally Expressed 3	RNA Gene	29	GC14P107710	5.73673248291016	https://www.genecards.org/cgi-bin/carddisp.pl?gene=MEG3
HLA-B	Major Histocompatibility Complex, Class I, B	Protein Coding	45	GC06M054132	5.66266059875488	https://www.genecards.org/cgi-bin/carddisp.pl?gene=HLA-B
KCNK15-AS1	KCNK15 And WISP2 Antisense RNA 1	RNA Gene	14	GC20M044694	5.64154958724976	https://www.genecards.org/cgi-bin/carddisp.pl?gene=KCNK15-AS1
MIR140	MicroRNA 140	RNA Gene	22	GC16P069934	5.6137638092041	https://www.genecards.org/cgi-bin/carddisp.pl?gene=MIR140
TMSB4X	Thymosin Beta 4 X-Linked	Protein Coding	39	GC0XP012975	5.5391058921814	https://www.genecards.org/cgi-bin/carddisp.pl?gene=TMSB4X
ESR1	Estrogen Receptor 1	Protein Coding	50	GC06P151656	5.51625204086304	https://www.genecards.org/cgi-bin/carddisp.pl?gene=ESR1
GAS5	Growth Arrest Specific 5	RNA Gene	23	GC01M173947	5.45912313461304	https://www.genecards.org/cgi-bin/carddisp.pl?gene=GAS5
VDR	Vitamin D Receptor	Protein Coding	49	GC12M047841	5.40623807907104	https://www.genecards.org/cgi-bin/carddisp.pl?gene=VDR
HFE	Homeostatic Iron Regulator	Protein Coding	42	GC06P026087	5.38228940963745	https://www.genecards.org/cgi-bin/carddisp.pl?gene=HFE
ADIPOQ	Adiponectin, C1Q And Collagen Domain Containing	Protein Coding	43	GC03P186842	5.33561849594116	https://www.genecards.org/cgi-bin/carddisp.pl?gene=ADIPOQ
PTPN2	Protein Tyrosine Phosphatase Non-Receptor Type 2	Protein Coding	45	GC18M020978	5.31801128387451	https://www.genecards.org/cgi-bin/carddisp.pl?gene=PTPN2
LEP	Leptin	Protein Coding	45	GC07P128241	5.26112699508667	https://www.genecards.org/cgi-bin/carddisp.pl?gene=LEP
TGFB2	Transforming Growth Factor Beta 2	Protein Coding	48	GC01P218345	5.17115879058838	https://www.genecards.org/cgi-bin/carddisp.pl?gene=TGFB2
LOXL3	Lysyl Oxidase Like 3	Protein Coding	40	GC02M074532	5.16161155700684	https://www.genecards.org/cgi-bin/carddisp.pl?gene=LOXL3
OTULIN	OTU Deubiquitinase With Linear Linkage Specificity	Protein Coding	37	GC05P014667	5.16161155700684	https://www.genecards.org/cgi-bin/carddisp.pl?gene=OTULIN
LOC100130744	Uncharacterized LOC100130744	RNA Gene	10	GC05P015002	5.16161155700684	https://www.genecards.org/cgi-bin/carddisp.pl?gene=LOC100130744
LOC102723692	Uncharacterized LOC102723692	RNA Gene	10	GC16P017020	5.16161155700684	https://www.genecards.org/cgi-bin/carddisp.pl?gene=LOC102723692
COL3A1	Collagen Type III Alpha 1 Chain	Protein Coding	44	GC02P188974	5.07268524169922	https://www.genecards.org/cgi-bin/carddisp.pl?gene=COL3A1
PCGEM1	PCGEM1 Prostate-Specific Transcript	RNA Gene	19	GC02P192749	5.05328369140625	https://www.genecards.org/cgi-bin/carddisp.pl?gene=PCGEM1
MIR146A	MicroRNA 146a	RNA Gene	22	GC05P160485	5.04499101638794	https://www.genecards.org/cgi-bin/carddisp.pl?gene=MIR146A
ANKRD55	Ankyrin Repeat Domain 55	Protein Coding	32	GC05M056099	5.00733613967896	https://www.genecards.org/cgi-bin/carddisp.pl?gene=ANKRD55
MMP2	Matrix Metallopeptidase 2	Protein Coding	51	GC16P055390	5.00379848480225	https://www.genecards.org/cgi-bin/carddisp.pl?gene=MMP2
PHEX	Phosphate Regulating Endopeptidase Homolog X-Linked	Protein Coding	40	GC0XP022032	4.99849224090576	https://www.genecards.org/cgi-bin/carddisp.pl?gene=PHEX
VEGFA	Vascular Endothelial Growth Factor A	Protein Coding	46	GC06P043770	4.9758734703064	https://www.genecards.org/cgi-bin/carddisp.pl?gene=VEGFA
CD36	CD36 Molecule	Protein Coding	46	GC07P080369	4.91577482223511	https://www.genecards.org/cgi-bin/carddisp.pl?gene=CD36
PMS2P2	PMS1 Homolog 2, Mismatch Repair System Component Pseudogene 2	Pseudogene	17	GC07M075343	4.9007740020752	https://www.genecards.org/cgi-bin/carddisp.pl?gene=PMS2P2
IL1R1	Interleukin 1 Receptor Type 1	Protein Coding	43	GC02P102136	4.88766527175903	https://www.genecards.org/cgi-bin/carddisp.pl?gene=IL1R1
KCNJ5	Potassium Inwardly Rectifying Channel Subfamily J Member 5	Protein Coding	45	GC11P128891	4.85838174819946	https://www.genecards.org/cgi-bin/carddisp.pl?gene=KCNJ5
KCTD13	Potassium Channel Tetramerization Domain Containing 13	Protein Coding	35	GC16M029905	4.85838174819946	https://www.genecards.org/cgi-bin/carddisp.pl?gene=KCTD13
SPP1	Secreted Phosphoprotein 1	Protein Coding	44	GC04P087975	4.83890008926392	https://www.genecards.org/cgi-bin/carddisp.pl?gene=SPP1
MEFV	MEFV Innate Immuity Regulator, Pyrin	Protein Coding	42	GC16M005056	4.83242845535278	https://www.genecards.org/cgi-bin/carddisp.pl?gene=MEFV
TLR4	Toll Like Receptor 4	Protein Coding	49	GC09P117704	4.80498170852661	https://www.genecards.org/cgi-bin/carddisp.pl?gene=TLR4
SMAD2	SMAD Family Member 2	Protein Coding	45	GC18M047809	4.77228212356567	https://www.genecards.org/cgi-bin/carddisp.pl?gene=SMAD2
IGF1	Insulin Like Growth Factor 1	Protein Coding	47	GC12M102395	4.76761865615845	https://www.genecards.org/cgi-bin/carddisp.pl?gene=IGF1
IL18	Interleukin 18	Protein Coding	41	GC11M112143	4.68583869934082	https://www.genecards.org/cgi-bin/carddisp.pl?gene=IL18
EFEMP2	EGF Containing Fibulin Extracellular Matrix Protein 2	Protein Coding	42	GC11M077513	4.65906715393066	https://www.genecards.org/cgi-bin/carddisp.pl?gene=EFEMP2
CCL2	C-C Motif Chemokine Ligand 2	Protein Coding	47	GC17P034255	4.65889501571655	https://www.genecards.org/cgi-bin/carddisp.pl?gene=CCL2
ALB	Albumin	Protein Coding	47	GC04P073397	4.46910953521729	https://www.genecards.org/cgi-bin/carddisp.pl?gene=ALB
RUNX2	RUNX Family Transcription Factor 2	Protein Coding	46	GC06P064370	4.29985618591309	https://www.genecards.org/cgi-bin/carddisp.pl?gene=RUNX2
F9	Coagulation Factor IX	Protein Coding	45	GC0XP139530	4.25469541549683	https://www.genecards.org/cgi-bin/carddisp.pl?gene=F9
BMP2	Bone Morphogenetic Protein 2	Protein Coding	44	GC20P006696	4.2078537940979	https://www.genecards.org/cgi-bin/carddisp.pl?gene=BMP2
GHR	Growth Hormone Receptor	Protein Coding	44	GC05P042429	4.12145137786865	https://www.genecards.org/cgi-bin/carddisp.pl?gene=GHR
HGD	Homogentisate 1,2-Dioxygenase	Protein Coding	43	GC03M120628	4.06525564193726	https://www.genecards.org/cgi-bin/carddisp.pl?gene=HGD
IL4	Interleukin 4	Protein Coding	43	GC05P132673	4.02775239944458	https://www.genecards.org/cgi-bin/carddisp.pl?gene=IL4
CASR	Calcium Sensing Receptor	Protein Coding	48	GC03P122183	3.96766138076782	https://www.genecards.org/cgi-bin/carddisp.pl?gene=CASR
NOS2	Nitric Oxide Synthase 2	Protein Coding	48	GC17M027756	3.95305275917053	https://www.genecards.org/cgi-bin/carddisp.pl?gene=NOS2
FGFR3	Fibroblast Growth Factor Receptor 3	Protein Coding	52	GC04P001795	3.9146294593811	https://www.genecards.org/cgi-bin/carddisp.pl?gene=FGFR3
MIR155	MicroRNA 155	RNA Gene	18	GC21P025573	3.91370964050293	https://www.genecards.org/cgi-bin/carddisp.pl?gene=MIR155
DCN	Decorin	Protein Coding	44	GC12M091140	3.87431573867798	https://www.genecards.org/cgi-bin/carddisp.pl?gene=DCN
LOC101448202	Uncharacterized LOC101448202	RNA Gene	9	GC09M134819	3.86270451545715	https://www.genecards.org/cgi-bin/carddisp.pl?gene=LOC101448202
DDRGK1	DDRGK Domain Containing 1	Protein Coding	36	GC20M003197	3.84718322753906	https://www.genecards.org/cgi-bin/carddisp.pl?gene=DDRGK1
BMP7	Bone Morphogenetic Protein 7	Protein Coding	43	GC20M057168	3.81735467910767	https://www.genecards.org/cgi-bin/carddisp.pl?gene=BMP7
TNFRSF1A	TNF Receptor Superfamily Member 1A	Protein Coding	47	GC12M006328	3.80430936813354	https://www.genecards.org/cgi-bin/carddisp.pl?gene=TNFRSF1A
PTHLH	Parathyroid Hormone Like Hormone	Protein Coding	44	GC12M027959	3.78718042373657	https://www.genecards.org/cgi-bin/carddisp.pl?gene=PTHLH
HLA-DRB1	Major Histocompatibility Complex, Class II, DR Beta 1	Protein Coding	45	GC06M032578	3.78325486183167	https://www.genecards.org/cgi-bin/carddisp.pl?gene=HLA-DRB1
GNAS	GNAS Complex Locus	Protein Coding	49	GC20P058839	3.77091526985168	https://www.genecards.org/cgi-bin/carddisp.pl?gene=GNAS
GBA	Glucosylceramidase Beta	Protein Coding	45	GC01M155234	3.77091526985168	https://www.genecards.org/cgi-bin/carddisp.pl?gene=GBA
ATP7B	ATPase Copper Transporting Beta	Protein Coding	46	GC13M051930	3.69243025779724	https://www.genecards.org/cgi-bin/carddisp.pl?gene=ATP7B
IRF5	Interferon Regulatory Factor 5	Protein Coding	45	GC07P128937	3.69059562683105	https://www.genecards.org/cgi-bin/carddisp.pl?gene=IRF5
SMAD6	SMAD Family Member 6	Protein Coding	45	GC15P066702	3.6828784942627	https://www.genecards.org/cgi-bin/carddisp.pl?gene=SMAD6
FMOD	Fibromodulin	Protein Coding	39	GC01M203340	3.67003989219666	https://www.genecards.org/cgi-bin/carddisp.pl?gene=FMOD
LOC101928222	Uncharacterized LOC101928222	RNA Gene	10	GC02P019990	3.62561130523682	https://www.genecards.org/cgi-bin/carddisp.pl?gene=LOC101928222
ADAM12	ADAM Metallopeptidase Domain 12	Protein Coding	43	GC10M126012	3.58052253723145	https://www.genecards.org/cgi-bin/carddisp.pl?gene=ADAM12
HMGB1	High Mobility Group Box 1	Protein Coding	43	GC13M030456	3.56411910057068	https://www.genecards.org/cgi-bin/carddisp.pl?gene=HMGB1
PPARG	Peroxisome Proliferator Activated Receptor Gamma	Protein Coding	50	GC03P012287	3.55581474304199	https://www.genecards.org/cgi-bin/carddisp.pl?gene=PPARG
IL13	Interleukin 13	Protein Coding	42	GC05P132656	3.54294466972351	https://www.genecards.org/cgi-bin/carddisp.pl?gene=IL13
IBSP	Integrin Binding Sialoprotein	Protein Coding	35	GC04P087799	3.53199768066406	https://www.genecards.org/cgi-bin/carddisp.pl?gene=IBSP
ACP5	Acid Phosphatase 5, Tartrate Resistant	Protein Coding	45	GC19M011574	3.52735543251038	https://www.genecards.org/cgi-bin/carddisp.pl?gene=ACP5
LRP5	LDL Receptor Related Protein 5	Protein Coding	47	GC11P068298	3.52397680282593	https://www.genecards.org/cgi-bin/carddisp.pl?gene=LRP5
CALCA	Calcitonin Related Polypeptide Alpha	Protein Coding	41	GC11M014945	3.52272367477417	https://www.genecards.org/cgi-bin/carddisp.pl?gene=CALCA
ACTA2	Actin Alpha 2, Smooth Muscle	Protein Coding	46	GC10M088935	3.51438856124878	https://www.genecards.org/cgi-bin/carddisp.pl?gene=ACTA2
MYH11	Myosin Heavy Chain 11	Protein Coding	44	GC16M015704	3.51438856124878	https://www.genecards.org/cgi-bin/carddisp.pl?gene=MYH11
HPGD	15-Hydroxyprostaglandin Dehydrogenase	Protein Coding	45	GC04M174490	3.46929454803467	https://www.genecards.org/cgi-bin/carddisp.pl?gene=HPGD
MYLK	Myosin Light Chain Kinase	Protein Coding	51	GC03M123610	3.45275640487671	https://www.genecards.org/cgi-bin/carddisp.pl?gene=MYLK
IFNG	Interferon Gamma	Protein Coding	45	GC12M068154	3.43001484870911	https://www.genecards.org/cgi-bin/carddisp.pl?gene=IFNG
CXCL12	C-X-C Motif Chemokine Ligand 12	Protein Coding	43	GC10M044294	3.41786026954651	https://www.genecards.org/cgi-bin/carddisp.pl?gene=CXCL12
RETN	Resistin	Protein Coding	41	GC19P007669	3.4053201675415	https://www.genecards.org/cgi-bin/carddisp.pl?gene=RETN
CCL5	C-C Motif Chemokine Ligand 5	Protein Coding	41	GC17M035871	3.40256118774414	https://www.genecards.org/cgi-bin/carddisp.pl?gene=CCL5
TIMP2	TIMP Metallopeptidase Inhibitor 2	Protein Coding	42	GC17M078852	3.3946361541748	https://www.genecards.org/cgi-bin/carddisp.pl?gene=TIMP2
TENT5A	Terminal Nucleotidyltransferase 5A	Protein Coding	29	GC06M081495	3.39437437057495	https://www.genecards.org/cgi-bin/carddisp.pl?gene=TENT5A
SLC2A10	Solute Carrier Family 2 Member 10	Protein Coding	43	GC20P046709	3.38825273513794	https://www.genecards.org/cgi-bin/carddisp.pl?gene=SLC2A10
IL15	Interleukin 15	Protein Coding	38	GC04P141636	3.37664151191711	https://www.genecards.org/cgi-bin/carddisp.pl?gene=IL15
TLR2	Toll Like Receptor 2	Protein Coding	49	GC04P153684	3.3703351020813	https://www.genecards.org/cgi-bin/carddisp.pl?gene=TLR2
F8	Coagulation Factor VIII	Protein Coding	44	GC0XM154835	3.35300326347351	https://www.genecards.org/cgi-bin/carddisp.pl?gene=F8
TRPS1	Transcriptional Repressor GATA Binding 1	Protein Coding	44	GC08M115408	3.35300326347351	https://www.genecards.org/cgi-bin/carddisp.pl?gene=TRPS1
BMP6	Bone Morphogenetic Protein 6	Protein Coding	41	GC06P007726	3.3519127368927	https://www.genecards.org/cgi-bin/carddisp.pl?gene=BMP6
SIRT1	Sirtuin 1	Protein Coding	47	GC10P067884	3.31506276130676	https://www.genecards.org/cgi-bin/carddisp.pl?gene=SIRT1
AKR1C1	Aldo-Keto Reductase Family 1 Member C1	Protein Coding	41	GC10P004963	3.30124545097351	https://www.genecards.org/cgi-bin/carddisp.pl?gene=AKR1C1
EXT1	Exostosin Glycosyltransferase 1	Protein Coding	47	GC08M117798	3.2487576007843	https://www.genecards.org/cgi-bin/carddisp.pl?gene=EXT1
RELN	Reelin	Protein Coding	41	GC07M103471	3.24618649482727	https://www.genecards.org/cgi-bin/carddisp.pl?gene=RELN
CD44	CD44 Molecule (Indian Blood Group)	Protein Coding	45	GC11P035139	3.23692989349365	https://www.genecards.org/cgi-bin/carddisp.pl?gene=CD44
MAPK1	Mitogen-Activated Protein Kinase 1	Protein Coding	50	GC22M021759	3.23222732543945	https://www.genecards.org/cgi-bin/carddisp.pl?gene=MAPK1
MIR132	MicroRNA 132	RNA Gene	21	GC17M002049	3.21984386444092	https://www.genecards.org/cgi-bin/carddisp.pl?gene=MIR132
TLR1	Toll Like Receptor 1	Protein Coding	45	GC04M038793	3.1966540813446	https://www.genecards.org/cgi-bin/carddisp.pl?gene=TLR1
MMP8	Matrix Metallopeptidase 8	Protein Coding	47	GC11M102617	3.17523646354675	https://www.genecards.org/cgi-bin/carddisp.pl?gene=MMP8
SYK	Spleen Associated Tyrosine Kinase	Protein Coding	48	GC09P091608	3.13180899620056	https://www.genecards.org/cgi-bin/carddisp.pl?gene=SYK
SOST	Sclerostin	Protein Coding	41	GC17M043753	3.12971329689026	https://www.genecards.org/cgi-bin/carddisp.pl?gene=SOST
TNFRSF1B	TNF Receptor Superfamily Member 1B	Protein Coding	45	GC01P012167	3.12344694137573	https://www.genecards.org/cgi-bin/carddisp.pl?gene=TNFRSF1B
PLAU	Plasminogen Activator, Urokinase	Protein Coding	49	GC10P073909	3.11531734466553	https://www.genecards.org/cgi-bin/carddisp.pl?gene=PLAU
FAS	Fas Cell Surface Death Receptor	Protein Coding	48	GC10P088969	3.10461664199829	https://www.genecards.org/cgi-bin/carddisp.pl?gene=FAS
ICAM1	Intercellular Adhesion Molecule 1	Protein Coding	48	GC19P010270	3.10227704048157	https://www.genecards.org/cgi-bin/carddisp.pl?gene=ICAM1
ENPP1	Ectonucleotide Pyrophosphatase/Phosphodiesterase 1	Protein Coding	45	GC06P131808	3.07380676269531	https://www.genecards.org/cgi-bin/carddisp.pl?gene=ENPP1
HLA-DQB1	Major Histocompatibility Complex, Class II, DQ Beta 1	Protein Coding	41	GC06M054235	3.05286574363708	https://www.genecards.org/cgi-bin/carddisp.pl?gene=HLA-DQB1
NAMPT	Nicotinamide Phosphoribosyltransferase	Protein Coding	45	GC07M106248	3.0507664680481	https://www.genecards.org/cgi-bin/carddisp.pl?gene=NAMPT
CENPP	Centromere Protein P	Protein Coding	35	GC09P092325	3.04852890968323	https://www.genecards.org/cgi-bin/carddisp.pl?gene=CENPP
IL1RAPL2	Interleukin 1 Receptor Accessory Protein Like 2	Protein Coding	37	GC0XP104566	3.04763078689575	https://www.genecards.org/cgi-bin/carddisp.pl?gene=IL1RAPL2
WWP2	WW Domain Containing E3 Ubiquitin Protein Ligase 2	Protein Coding	43	GC16P069796	3.03859758377075	https://www.genecards.org/cgi-bin/carddisp.pl?gene=WWP2
HIF1A	Hypoxia Inducible Factor 1 Subunit Alpha	Protein Coding	45	GC14P061695	3.03573560714722	https://www.genecards.org/cgi-bin/carddisp.pl?gene=HIF1A
COG5	Component Of Oligomeric Golgi Complex 5	Protein Coding	37	GC07M107201	3.01599955558777	https://www.genecards.org/cgi-bin/carddisp.pl?gene=COG5
ACE	Angiotensin I Converting Enzyme	Protein Coding	48	GC17P063477	2.99852752685547	https://www.genecards.org/cgi-bin/carddisp.pl?gene=ACE
CCN2	Cellular Communication Network Factor 2	Protein Coding	37	GC06M131948	2.99219393730164	https://www.genecards.org/cgi-bin/carddisp.pl?gene=CCN2
CTSK	Cathepsin K	Protein Coding	47	GC01M150930	2.9865517616272	https://www.genecards.org/cgi-bin/carddisp.pl?gene=CTSK
BTNL2	Butyrophilin Like 2	Protein Coding	37	GC06M032393	2.97975468635559	https://www.genecards.org/cgi-bin/carddisp.pl?gene=BTNL2
UFL1	UFM1 Specific Ligase 1	Protein Coding	33	GC06P096521	2.95556211471558	https://www.genecards.org/cgi-bin/carddisp.pl?gene=UFL1
EXT2	Exostosin Glycosyltransferase 2	Protein Coding	45	GC11P044095	2.94282460212708	https://www.genecards.org/cgi-bin/carddisp.pl?gene=EXT2
SCARB2	Scavenger Receptor Class B Member 2	Protein Coding	42	GC04M076158	2.94282460212708	https://www.genecards.org/cgi-bin/carddisp.pl?gene=SCARB2
VCAM1	Vascular Cell Adhesion Molecule 1	Protein Coding	43	GC01P100719	2.93926501274109	https://www.genecards.org/cgi-bin/carddisp.pl?gene=VCAM1
SERPINH1	Serpin Family H Member 1	Protein Coding	44	GC11P075562	2.93835210800171	https://www.genecards.org/cgi-bin/carddisp.pl?gene=SERPINH1
AP3D1	Adaptor Related Protein Complex 3 Subunit Delta 1	Protein Coding	38	GC19M003086	2.93438196182251	https://www.genecards.org/cgi-bin/carddisp.pl?gene=AP3D1
FGF2	Fibroblast Growth Factor 2	Protein Coding	45	GC04P122826	2.90438556671143	https://www.genecards.org/cgi-bin/carddisp.pl?gene=FGF2
ADAMTSL1	ADAMTS Like 1	Protein Coding	40	GC09P017906	2.88534307479858	https://www.genecards.org/cgi-bin/carddisp.pl?gene=ADAMTSL1
IHH	Indian Hedgehog Signaling Molecule	Protein Coding	45	GC02M219054	2.88503384590149	https://www.genecards.org/cgi-bin/carddisp.pl?gene=IHH
SLC22A4	Solute Carrier Family 22 Member 4	Protein Coding	42	GC05P132294	2.88108515739441	https://www.genecards.org/cgi-bin/carddisp.pl?gene=SLC22A4
MAPK14	Mitogen-Activated Protein Kinase 14	Protein Coding	50	GC06P064281	2.88032197952271	https://www.genecards.org/cgi-bin/carddisp.pl?gene=MAPK14
FN1	Fibronectin 1	Protein Coding	48	GC02M215360	2.86302018165588	https://www.genecards.org/cgi-bin/carddisp.pl?gene=FN1
PLOD1	Procollagen-Lysine,2-Oxoglutarate 5-Dioxygenase 1	Protein Coding	40	GC01P011934	2.86150884628296	https://www.genecards.org/cgi-bin/carddisp.pl?gene=PLOD1
FKBP14	FKBP Prolyl Isomerase 14	Protein Coding	38	GC07M030010	2.86150884628296	https://www.genecards.org/cgi-bin/carddisp.pl?gene=FKBP14
SPARC	Secreted Protein Acidic And Cysteine Rich	Protein Coding	48	GC05M151661	2.85646080970764	https://www.genecards.org/cgi-bin/carddisp.pl?gene=SPARC
FTO	FTO Alpha-Ketoglutarate Dependent Dioxygenase	Protein Coding	44	GC16P053744	2.85129690170288	https://www.genecards.org/cgi-bin/carddisp.pl?gene=FTO
CCL3	C-C Motif Chemokine Ligand 3	Protein Coding	37	GC17M036088	2.84284639358521	https://www.genecards.org/cgi-bin/carddisp.pl?gene=CCL3
LMNA	Lamin A/C	Protein Coding	46	GC01P156082	2.83558773994446	https://www.genecards.org/cgi-bin/carddisp.pl?gene=LMNA
PHEX-AS1	PHEX Antisense RNA 1	RNA Gene	13	GC0XM022181	2.82727837562561	https://www.genecards.org/cgi-bin/carddisp.pl?gene=PHEX-AS1
PTCHD1-AS	PTCHD1 Antisense RNA (Head To Head)	RNA Gene	13	GC0XM022191	2.82727837562561	https://www.genecards.org/cgi-bin/carddisp.pl?gene=PTCHD1-AS
LOC106627981	GBA Recombination Region	Biological Region	2	GC01P155233	2.82727837562561	https://www.genecards.org/cgi-bin/carddisp.pl?gene=LOC106627981
TNFRSF11A	TNF Receptor Superfamily Member 11a	Protein Coding	43	GC18P062325	2.81305646896362	https://www.genecards.org/cgi-bin/carddisp.pl?gene=TNFRSF11A
IL2	Interleukin 2	Protein Coding	43	GC04M122451	2.80962586402893	https://www.genecards.org/cgi-bin/carddisp.pl?gene=IL2
OSM	Oncostatin M	Protein Coding	40	GC22M030262	2.78963112831116	https://www.genecards.org/cgi-bin/carddisp.pl?gene=OSM
EFEMP1	EGF Containing Fibulin Extracellular Matrix Protein 1	Protein Coding	43	GC02M055865	2.78235554695129	https://www.genecards.org/cgi-bin/carddisp.pl?gene=EFEMP1
KL	Klotho	Protein Coding	43	GC13P033016	2.78018856048584	https://www.genecards.org/cgi-bin/carddisp.pl?gene=KL
TYR	Tyrosinase	Protein Coding	45	GC11P089177	2.77874183654785	https://www.genecards.org/cgi-bin/carddisp.pl?gene=TYR
CIITA	Class II Major Histocompatibility Complex Transactivator	Protein Coding	43	GC16P010879	2.77874183654785	https://www.genecards.org/cgi-bin/carddisp.pl?gene=CIITA
NFKBIL1	NFKB Inhibitor Like 1	Protein Coding	36	GC06P064132	2.77874183654785	https://www.genecards.org/cgi-bin/carddisp.pl?gene=NFKBIL1
DKK1	Dickkopf WNT Signaling Pathway Inhibitor 1	Protein Coding	43	GC10P052314	2.76834177970886	https://www.genecards.org/cgi-bin/carddisp.pl?gene=DKK1
ESR2	Estrogen Receptor 2	Protein Coding	47	GC14M064084	2.74762678146362	https://www.genecards.org/cgi-bin/carddisp.pl?gene=ESR2
TP53	Tumor Protein P53	Protein Coding	51	GC17M007661	2.74662041664124	https://www.genecards.org/cgi-bin/carddisp.pl?gene=TP53
SOD1	Superoxide Dismutase 1	Protein Coding	50	GC21P031659	2.74306464195251	https://www.genecards.org/cgi-bin/carddisp.pl?gene=SOD1
ENG	Endoglin	Protein Coding	44	GC09M127815	2.73587942123413	https://www.genecards.org/cgi-bin/carddisp.pl?gene=ENG
OPTC	Opticin	Protein Coding	37	GC01P203494	2.7268750667572	https://www.genecards.org/cgi-bin/carddisp.pl?gene=OPTC
CRH	Corticotropin Releasing Hormone	Protein Coding	43	GC08M066176	2.72300672531128	https://www.genecards.org/cgi-bin/carddisp.pl?gene=CRH
LAMA5	Laminin Subunit Alpha 5	Protein Coding	41	GC20M062307	2.7199285030365	https://www.genecards.org/cgi-bin/carddisp.pl?gene=LAMA5
IGFBP3	Insulin Like Growth Factor Binding Protein 3	Protein Coding	43	GC07M045912	2.71822810173035	https://www.genecards.org/cgi-bin/carddisp.pl?gene=IGFBP3
NLRP3	NLR Family Pyrin Domain Containing 3	Protein Coding	45	GC01P247415	2.70358777046204	https://www.genecards.org/cgi-bin/carddisp.pl?gene=NLRP3
IL18R1	Interleukin 18 Receptor 1	Protein Coding	40	GC02P102311	2.69992852210999	https://www.genecards.org/cgi-bin/carddisp.pl?gene=IL18R1
ADAMTS3	ADAM Metallopeptidase With Thrombospondin Type 1 Motif 3	Protein Coding	40	GC04M072280	2.69694447517395	https://www.genecards.org/cgi-bin/carddisp.pl?gene=ADAMTS3
MIR150	MicroRNA 150	RNA Gene	21	GC19M049500	2.68739986419678	https://www.genecards.org/cgi-bin/carddisp.pl?gene=MIR150
PLA2G4A	Phospholipase A2 Group IVA	Protein Coding	47	GC01P186798	2.68480849266052	https://www.genecards.org/cgi-bin/carddisp.pl?gene=PLA2G4A
JUN	Jun Proto-Oncogene, AP-1 Transcription Factor Subunit	Protein Coding	47	GC01M058780	2.67451119422913	https://www.genecards.org/cgi-bin/carddisp.pl?gene=JUN
AIP	Aryl Hydrocarbon Receptor Interacting Protein	Protein Coding	43	GC11P067468	2.66964769363403	https://www.genecards.org/cgi-bin/carddisp.pl?gene=AIP
CCR6	C-C Motif Chemokine Receptor 6	Protein Coding	43	GC06P167111	2.64482355117798	https://www.genecards.org/cgi-bin/carddisp.pl?gene=CCR6
GNL3	G Protein Nucleolar 3	Protein Coding	39	GC03P052681	2.64197468757629	https://www.genecards.org/cgi-bin/carddisp.pl?gene=GNL3
MAPK8	Mitogen-Activated Protein Kinase 8	Protein Coding	48	GC10P048306	2.62858080863953	https://www.genecards.org/cgi-bin/carddisp.pl?gene=MAPK8
COL6A4P1	Collagen Type VI Alpha 4 Pseudogene 1	Pseudogene	12	GC03M015151	2.62741661071777	https://www.genecards.org/cgi-bin/carddisp.pl?gene=COL6A4P1
PTH	Parathyroid Hormone	Protein Coding	44	GC11M013492	2.62505221366882	https://www.genecards.org/cgi-bin/carddisp.pl?gene=PTH
CXCL1	C-X-C Motif Chemokine Ligand 1	Protein Coding	40	GC04P073869	2.60970401763916	https://www.genecards.org/cgi-bin/carddisp.pl?gene=CXCL1
MEN1	Menin 1	Protein Coding	44	GC11M064803	2.59923672676086	https://www.genecards.org/cgi-bin/carddisp.pl?gene=MEN1
IL17F	Interleukin 17F	Protein Coding	39	GC06M054559	2.58893966674805	https://www.genecards.org/cgi-bin/carddisp.pl?gene=IL17F
SERPINE1	Serpin Family E Member 1	Protein Coding	48	GC07P101127	2.58740019798279	https://www.genecards.org/cgi-bin/carddisp.pl?gene=SERPINE1
IL7	Interleukin 7	Protein Coding	40	GC08M078689	2.57482671737671	https://www.genecards.org/cgi-bin/carddisp.pl?gene=IL7
CTSB	Cathepsin B	Protein Coding	49	GC08M011842	2.56526398658752	https://www.genecards.org/cgi-bin/carddisp.pl?gene=CTSB
SLC40A1	Solute Carrier Family 40 Member 1	Protein Coding	44	GC02M189560	2.5249125957489	https://www.genecards.org/cgi-bin/carddisp.pl?gene=SLC40A1
MBTPS2	Membrane Bound Transcription Factor Peptidase, Site 2	Protein Coding	42	GC0XP021839	2.5249125957489	https://www.genecards.org/cgi-bin/carddisp.pl?gene=MBTPS2
ZMPSTE24	Zinc Metallopeptidase STE24	Protein Coding	41	GC01P040258	2.5249125957489	https://www.genecards.org/cgi-bin/carddisp.pl?gene=ZMPSTE24
KIF7	Kinesin Family Member 7	Protein Coding	38	GC15M089608	2.5249125957489	https://www.genecards.org/cgi-bin/carddisp.pl?gene=KIF7
GPR101	G Protein-Coupled Receptor 101	Protein Coding	37	GC0XM137030	2.5249125957489	https://www.genecards.org/cgi-bin/carddisp.pl?gene=GPR101
ZNF687	Zinc Finger Protein 687	Protein Coding	36	GC01P151281	2.5249125957489	https://www.genecards.org/cgi-bin/carddisp.pl?gene=ZNF687
CCR5	C-C Motif Chemokine Receptor 5	Protein Coding	44	GC03P046383	2.52136707305908	https://www.genecards.org/cgi-bin/carddisp.pl?gene=CCR5
POLG	DNA Polymerase Gamma, Catalytic Subunit	Protein Coding	44	GC15M089428	2.49849987030029	https://www.genecards.org/cgi-bin/carddisp.pl?gene=POLG
AGER	Advanced Glycosylation End-Product Specific Receptor	Protein Coding	43	GC06M032180	2.49805617332458	https://www.genecards.org/cgi-bin/carddisp.pl?gene=AGER
BCL2	BCL2 Apoptosis Regulator	Protein Coding	48	GC18M063123	2.49207091331482	https://www.genecards.org/cgi-bin/carddisp.pl?gene=BCL2
HGF	Hepatocyte Growth Factor	Protein Coding	50	GC07M081699	2.48136377334595	https://www.genecards.org/cgi-bin/carddisp.pl?gene=HGF
CALM1	Calmodulin 1	Protein Coding	44	GC14P090396	2.47659397125244	https://www.genecards.org/cgi-bin/carddisp.pl?gene=CALM1
DOT1L	DOT1 Like Histone Lysine Methyltransferase	Protein Coding	43	GC19P002164	2.47391128540039	https://www.genecards.org/cgi-bin/carddisp.pl?gene=DOT1L
LRP6	LDL Receptor Related Protein 6	Protein Coding	47	GC12M017600	2.46843719482422	https://www.genecards.org/cgi-bin/carddisp.pl?gene=LRP6
PTGES	Prostaglandin E Synthase	Protein Coding	40	GC09M129738	2.46418333053589	https://www.genecards.org/cgi-bin/carddisp.pl?gene=PTGES
SOD2	Superoxide Dismutase 2	Protein Coding	48	GC06M159669	2.45396089553833	https://www.genecards.org/cgi-bin/carddisp.pl?gene=SOD2
LOC113939944	Sharpr-MPRA Regulatory Region 9539	Biological Region	2	GC15P048520	2.44359683990479	https://www.genecards.org/cgi-bin/carddisp.pl?gene=LOC113939944
PLAUR	Plasminogen Activator, Urokinase Receptor	Protein Coding	42	GC19M043646	2.41821670532227	https://www.genecards.org/cgi-bin/carddisp.pl?gene=PLAUR
GNA11	G Protein Subunit Alpha 11	Protein Coding	46	GC19P003094	2.41709995269775	https://www.genecards.org/cgi-bin/carddisp.pl?gene=GNA11
PSAP	Prosaposin	Protein Coding	44	GC10M071816	2.41709995269775	https://www.genecards.org/cgi-bin/carddisp.pl?gene=PSAP
TGM2	Transglutaminase 2	Protein Coding	45	GC20M038127	2.40780186653137	https://www.genecards.org/cgi-bin/carddisp.pl?gene=TGM2
THBS1	Thrombospondin 1	Protein Coding	43	GC15P039581	2.39676284790039	https://www.genecards.org/cgi-bin/carddisp.pl?gene=THBS1
TLR5	Toll Like Receptor 5	Protein Coding	45	GC01M223367	2.39615678787231	https://www.genecards.org/cgi-bin/carddisp.pl?gene=TLR5
C1S	Complement C1s	Protein Coding	44	GC12P015386	2.39615678787231	https://www.genecards.org/cgi-bin/carddisp.pl?gene=C1S
SAA1	Serum Amyloid A1	Protein Coding	40	GC11P018332	2.39035487174988	https://www.genecards.org/cgi-bin/carddisp.pl?gene=SAA1
CSF1	Colony Stimulating Factor 1	Protein Coding	41	GC01P109911	2.38970351219177	https://www.genecards.org/cgi-bin/carddisp.pl?gene=CSF1
MIF	Macrophage Migration Inhibitory Factor	Protein Coding	47	GC22P023894	2.38513779640198	https://www.genecards.org/cgi-bin/carddisp.pl?gene=MIF
GRIN2B	Glutamate Ionotropic Receptor NMDA Type Subunit 2B	Protein Coding	49	GC12M013437	2.38478326797485	https://www.genecards.org/cgi-bin/carddisp.pl?gene=GRIN2B
OPRM1	Opioid Receptor Mu 1	Protein Coding	47	GC06P154075	2.37875294685364	https://www.genecards.org/cgi-bin/carddisp.pl?gene=OPRM1
ALOX5	Arachidonate 5-Lipoxygenase	Protein Coding	47	GC10P045374	2.3757209777832	https://www.genecards.org/cgi-bin/carddisp.pl?gene=ALOX5
TLR8	Toll Like Receptor 8	Protein Coding	46	GC0XP012924	2.37561988830566	https://www.genecards.org/cgi-bin/carddisp.pl?gene=TLR8
TRPV1	Transient Receptor Potential Cation Channel Subfamily V Member 1	Protein Coding	44	GC17M003565	2.35915875434875	https://www.genecards.org/cgi-bin/carddisp.pl?gene=TRPV1
IL11	Interleukin 11	Protein Coding	39	GC19M055364	2.35689091682434	https://www.genecards.org/cgi-bin/carddisp.pl?gene=IL11
IL4R	Interleukin 4 Receptor	Protein Coding	45	GC16P027325	2.35100746154785	https://www.genecards.org/cgi-bin/carddisp.pl?gene=IL4R
CPT2	Carnitine Palmitoyltransferase 2	Protein Coding	47	GC01P053196	2.33433294296265	https://www.genecards.org/cgi-bin/carddisp.pl?gene=CPT2
CD244	CD244 Molecule	Protein Coding	40	GC01M160830	2.33433294296265	https://www.genecards.org/cgi-bin/carddisp.pl?gene=CD244
COG4	Component Of Oligomeric Golgi Complex 4	Protein Coding	39	GC16M070494	2.33433294296265	https://www.genecards.org/cgi-bin/carddisp.pl?gene=COG4
CHRNG	Cholinergic Receptor Nicotinic Gamma Subunit	Protein Coding	39	GC02P232539	2.33433294296265	https://www.genecards.org/cgi-bin/carddisp.pl?gene=CHRNG
SPDT	Spondyloepiphyseal Dysplasia Tarda, Autosomal Dominant	Genetic Locus	1	GC12U902501	2.33433294296265	https://www.genecards.org/cgi-bin/carddisp.pl?gene=SPDT
POMC	Proopiomelanocortin	Protein Coding	45	GC02M025160	2.33240985870361	https://www.genecards.org/cgi-bin/carddisp.pl?gene=POMC
ADAM17	ADAM Metallopeptidase Domain 17	Protein Coding	49	GC02M009488	2.32957243919373	https://www.genecards.org/cgi-bin/carddisp.pl?gene=ADAM17
F2RL1	F2R Like Trypsin Receptor 1	Protein Coding	44	GC05P076818	2.32580995559692	https://www.genecards.org/cgi-bin/carddisp.pl?gene=F2RL1
NOTCH1	Notch Receptor 1	Protein Coding	49	GC09M136957	2.323810338974	https://www.genecards.org/cgi-bin/carddisp.pl?gene=NOTCH1
RRM2B	Ribonucleotide Reductase Regulatory TP53 Inducible Subunit M2B	Protein Coding	47	GC08M102204	2.30986285209656	https://www.genecards.org/cgi-bin/carddisp.pl?gene=RRM2B
BMP1	Bone Morphogenetic Protein 1	Protein Coding	45	GC08P022164	2.30986285209656	https://www.genecards.org/cgi-bin/carddisp.pl?gene=BMP1
CASP3	Caspase 3	Protein Coding	48	GC04M184627	2.30016303062439	https://www.genecards.org/cgi-bin/carddisp.pl?gene=CASP3
MMP14	Matrix Metallopeptidase 14	Protein Coding	49	GC14P028293	2.29997563362122	https://www.genecards.org/cgi-bin/carddisp.pl?gene=MMP14
CCN4	Cellular Communication Network Factor 4	Protein Coding	29	GC08P133192	2.29145050048828	https://www.genecards.org/cgi-bin/carddisp.pl?gene=CCN4
CXCR4	C-X-C Motif Chemokine Receptor 4	Protein Coding	50	GC02M136114	2.29059743881226	https://www.genecards.org/cgi-bin/carddisp.pl?gene=CXCR4
FGFR1	Fibroblast Growth Factor Receptor 1	Protein Coding	52	GC08M038400	2.28625702857971	https://www.genecards.org/cgi-bin/carddisp.pl?gene=FGFR1
TLR8-AS1	TLR8 Antisense RNA 1	RNA Gene	14	GC0XM012825	2.27327680587769	https://www.genecards.org/cgi-bin/carddisp.pl?gene=TLR8-AS1
CTNNB1	Catenin Beta 1	Protein Coding	51	GC03P041236	2.26861906051636	https://www.genecards.org/cgi-bin/carddisp.pl?gene=CTNNB1
BMP4	Bone Morphogenetic Protein 4	Protein Coding	47	GC14M053949	2.24318313598633	https://www.genecards.org/cgi-bin/carddisp.pl?gene=BMP4
S100A9	S100 Calcium Binding Protein A9	Protein Coding	40	GC01P153357	2.23913526535034	https://www.genecards.org/cgi-bin/carddisp.pl?gene=S100A9
S100A12	S100 Calcium Binding Protein A12	Protein Coding	37	GC01M153373	2.23807907104492	https://www.genecards.org/cgi-bin/carddisp.pl?gene=S100A12
NFKB1	Nuclear Factor Kappa B Subunit 1	Protein Coding	50	GC04P102501	2.23590135574341	https://www.genecards.org/cgi-bin/carddisp.pl?gene=NFKB1
FASLG	Fas Ligand	Protein Coding	45	GC01P172628	2.2349750995636	https://www.genecards.org/cgi-bin/carddisp.pl?gene=FASLG
UQCC1	Ubiquinol-Cytochrome C Reductase Complex Assembly Factor 1	Protein Coding	32	GC20M035302	2.23406171798706	https://www.genecards.org/cgi-bin/carddisp.pl?gene=UQCC1
SP7	Sp7 Transcription Factor	Protein Coding	40	GC12M053326	2.20751953125	https://www.genecards.org/cgi-bin/carddisp.pl?gene=SP7
TNC	Tenascin C	Protein Coding	47	GC09M115019	2.19847106933594	https://www.genecards.org/cgi-bin/carddisp.pl?gene=TNC
LEPR	Leptin Receptor	Protein Coding	47	GC01P065421	2.19684195518494	https://www.genecards.org/cgi-bin/carddisp.pl?gene=LEPR
RHOB	Ras Homolog Family Member B	Protein Coding	42	GC02P020447	2.19387698173523	https://www.genecards.org/cgi-bin/carddisp.pl?gene=RHOB
IL23A	Interleukin 23 Subunit Alpha	Protein Coding	37	GC12P056805	2.1929759979248	https://www.genecards.org/cgi-bin/carddisp.pl?gene=IL23A
FSTL1	Follistatin Like 1	Protein Coding	39	GC03M120392	2.17152690887451	https://www.genecards.org/cgi-bin/carddisp.pl?gene=FSTL1
HTRA1	HtrA Serine Peptidase 1	Protein Coding	43	GC10P122461	2.16922330856323	https://www.genecards.org/cgi-bin/carddisp.pl?gene=HTRA1
CXCR3	C-X-C Motif Chemokine Receptor 3	Protein Coding	43	GC0XM071615	2.16875839233398	https://www.genecards.org/cgi-bin/carddisp.pl?gene=CXCR3
ELN	Elastin	Protein Coding	43	GC07P074027	2.1620569229126	https://www.genecards.org/cgi-bin/carddisp.pl?gene=ELN
CAT	Catalase	Protein Coding	47	GC11P034460	2.15907144546509	https://www.genecards.org/cgi-bin/carddisp.pl?gene=CAT
TGFA	Transforming Growth Factor Alpha	Protein Coding	43	GC02M070447	2.15504932403564	https://www.genecards.org/cgi-bin/carddisp.pl?gene=TGFA
HSPA5	Heat Shock Protein Family A (Hsp70) Member 5	Protein Coding	45	GC09M125234	2.15491890907288	https://www.genecards.org/cgi-bin/carddisp.pl?gene=HSPA5
LTBP1	Latent Transforming Growth Factor Beta Binding Protein 1	Protein Coding	41	GC02P033010	2.15202450752258	https://www.genecards.org/cgi-bin/carddisp.pl?gene=LTBP1
CX3CL1	C-X3-C Motif Chemokine Ligand 1	Protein Coding	40	GC16P057372	2.15038990974426	https://www.genecards.org/cgi-bin/carddisp.pl?gene=CX3CL1
SERPINF1	Serpin Family F Member 1	Protein Coding	42	GC17P001761	2.14392280578613	https://www.genecards.org/cgi-bin/carddisp.pl?gene=SERPINF1
LIF	LIF Interleukin 6 Family Cytokine	Protein Coding	40	GC22M030240	2.14151215553284	https://www.genecards.org/cgi-bin/carddisp.pl?gene=LIF
RELA	RELA Proto-Oncogene, NF-KB Subunit	Protein Coding	49	GC11M065653	2.12955069541931	https://www.genecards.org/cgi-bin/carddisp.pl?gene=RELA
NGF	Nerve Growth Factor	Protein Coding	48	GC01M115285	2.12383794784546	https://www.genecards.org/cgi-bin/carddisp.pl?gene=NGF
CCL18	C-C Motif Chemokine Ligand 18	Protein Coding	35	GC17P036064	2.11944890022278	https://www.genecards.org/cgi-bin/carddisp.pl?gene=CCL18
SCN9A	Sodium Voltage-Gated Channel Alpha Subunit 9	Protein Coding	46	GC02M166195	2.11916446685791	https://www.genecards.org/cgi-bin/carddisp.pl?gene=SCN9A
TTR	Transthyretin	Protein Coding	47	GC18P031557	2.11740136146545	https://www.genecards.org/cgi-bin/carddisp.pl?gene=TTR
PTH1R	Parathyroid Hormone 1 Receptor	Protein Coding	48	GC03P046877	2.1076877117157	https://www.genecards.org/cgi-bin/carddisp.pl?gene=PTH1R
MIR181A1	MicroRNA 181a-1	RNA Gene	18	GC01M198860	2.10408902168274	https://www.genecards.org/cgi-bin/carddisp.pl?gene=MIR181A1
WNT1	Wnt Family Member 1	Protein Coding	44	GC12P049053	2.10153079032898	https://www.genecards.org/cgi-bin/carddisp.pl?gene=WNT1
ELANE	Elastase, Neutrophil Expressed	Protein Coding	44	GC19P000918	2.09823966026306	https://www.genecards.org/cgi-bin/carddisp.pl?gene=ELANE
PEPD	Peptidase D	Protein Coding	44	GC19M033386	2.09592723846436	https://www.genecards.org/cgi-bin/carddisp.pl?gene=PEPD
TIMP3	TIMP Metallopeptidase Inhibitor 3	Protein Coding	44	GC22P032800	2.09363675117493	https://www.genecards.org/cgi-bin/carddisp.pl?gene=TIMP3
DIO2	Iodothyronine Deiodinase 2	Protein Coding	39	GC14M080197	2.08382081985474	https://www.genecards.org/cgi-bin/carddisp.pl?gene=DIO2
MMP7	Matrix Metallopeptidase 7	Protein Coding	47	GC11M102425	2.08088827133179	https://www.genecards.org/cgi-bin/carddisp.pl?gene=MMP7
NFKBIA	NFKB Inhibitor Alpha	Protein Coding	48	GC14M035401	2.08012676239014	https://www.genecards.org/cgi-bin/carddisp.pl?gene=NFKBIA
MPO	Myeloperoxidase	Protein Coding	48	GC17M058269	2.07344675064087	https://www.genecards.org/cgi-bin/carddisp.pl?gene=MPO
HP	Haptoglobin	Protein Coding	43	GC16P072089	2.07344675064087	https://www.genecards.org/cgi-bin/carddisp.pl?gene=HP
CCL4	C-C Motif Chemokine Ligand 4	Protein Coding	38	GC17P036103	2.06256747245789	https://www.genecards.org/cgi-bin/carddisp.pl?gene=CCL4
ALDH1A2	Aldehyde Dehydrogenase 1 Family Member A2	Protein Coding	46	GC15M072096	2.05004644393921	https://www.genecards.org/cgi-bin/carddisp.pl?gene=ALDH1A2
SOX5	SRY-Box Transcription Factor 5	Protein Coding	45	GC12M023529	2.04387187957764	https://www.genecards.org/cgi-bin/carddisp.pl?gene=SOX5
MIR34A	MicroRNA 34a	RNA Gene	22	GC01M009151	2.03604865074158	https://www.genecards.org/cgi-bin/carddisp.pl?gene=MIR34A
EPAS1	Endothelial PAS Domain Protein 1	Protein Coding	47	GC02P046293	2.00494790077209	https://www.genecards.org/cgi-bin/carddisp.pl?gene=EPAS1
RET	Ret Proto-Oncogene	Protein Coding	51	GC10P043081	1.999187707901	https://www.genecards.org/cgi-bin/carddisp.pl?gene=RET
BRCA2	BRCA2 DNA Repair Associated	Protein Coding	47	GC13P032315	1.999187707901	https://www.genecards.org/cgi-bin/carddisp.pl?gene=BRCA2
IDS	Iduronate 2-Sulfatase	Protein Coding	46	GC0XM149476	1.999187707901	https://www.genecards.org/cgi-bin/carddisp.pl?gene=IDS
MYH7	Myosin Heavy Chain 7	Protein Coding	45	GC14M023412	1.999187707901	https://www.genecards.org/cgi-bin/carddisp.pl?gene=MYH7
ABCC9	ATP Binding Cassette Subfamily C Member 9	Protein Coding	43	GC12M021797	1.999187707901	https://www.genecards.org/cgi-bin/carddisp.pl?gene=ABCC9
ARID1B	AT-Rich Interaction Domain 1B	Protein Coding	43	GC06P156777	1.999187707901	https://www.genecards.org/cgi-bin/carddisp.pl?gene=ARID1B
LTBP2	Latent Transforming Growth Factor Beta Binding Protein 2	Protein Coding	43	GC14M074498	1.999187707901	https://www.genecards.org/cgi-bin/carddisp.pl?gene=LTBP2
SLCO2A1	Solute Carrier Organic Anion Transporter Family Member 2A1	Protein Coding	41	GC03M133932	1.999187707901	https://www.genecards.org/cgi-bin/carddisp.pl?gene=SLCO2A1
TMEM38B	Transmembrane Protein 38B	Protein Coding	41	GC09P105694	1.999187707901	https://www.genecards.org/cgi-bin/carddisp.pl?gene=TMEM38B
CREB3L1	CAMP Responsive Element Binding Protein 3 Like 1	Protein Coding	40	GC11P046299	1.999187707901	https://www.genecards.org/cgi-bin/carddisp.pl?gene=CREB3L1
KDELR2	KDEL Endoplasmic Reticulum Protein Retention Receptor 2	Protein Coding	40	GC07M006447	1.999187707901	https://www.genecards.org/cgi-bin/carddisp.pl?gene=KDELR2
FKBP10	FKBP Prolyl Isomerase 10	Protein Coding	39	GC17P041812	1.999187707901	https://www.genecards.org/cgi-bin/carddisp.pl?gene=FKBP10
P3H1	Prolyl 3-Hydroxylase 1	Protein Coding	37	GC01M042746	1.999187707901	https://www.genecards.org/cgi-bin/carddisp.pl?gene=P3H1
FUNDC2	FUN14 Domain Containing 2	Protein Coding	33	GC0XP155025	1.999187707901	https://www.genecards.org/cgi-bin/carddisp.pl?gene=FUNDC2
FKBP14-AS1	FKBP14 Antisense RNA 1	RNA Gene	8	GC07P029991	1.999187707901	https://www.genecards.org/cgi-bin/carddisp.pl?gene=FKBP14-AS1
LOC106050102	IDS Recombination Region	Biological Region	2	GC0XP149488	1.999187707901	https://www.genecards.org/cgi-bin/carddisp.pl?gene=LOC106050102
GLT8D1	Glycosyltransferase 8 Domain Containing 1	Protein Coding	36	GC03M052694	1.99194800853729	https://www.genecards.org/cgi-bin/carddisp.pl?gene=GLT8D1
CCL20	C-C Motif Chemokine Ligand 20	Protein Coding	41	GC02P227826	1.9913364648819	https://www.genecards.org/cgi-bin/carddisp.pl?gene=CCL20
COMT	Catechol-O-Methyltransferase	Protein Coding	49	GC22P019941	1.98332190513611	https://www.genecards.org/cgi-bin/carddisp.pl?gene=COMT
SUPT3H	SPT3 Homolog, SAGA And STAGA Complex Component	Protein Coding	39	GC06M054463	1.97438871860504	https://www.genecards.org/cgi-bin/carddisp.pl?gene=SUPT3H
LTA	Lymphotoxin Alpha	Protein Coding	40	GC06P064133	1.96404731273651	https://www.genecards.org/cgi-bin/carddisp.pl?gene=LTA
TLR9	Toll Like Receptor 9	Protein Coding	43	GC03M052222	1.95748102664948	https://www.genecards.org/cgi-bin/carddisp.pl?gene=TLR9
NCOA3	Nuclear Receptor Coactivator 3	Protein Coding	44	GC20P047501	1.95653545856476	https://www.genecards.org/cgi-bin/carddisp.pl?gene=NCOA3
FBLN2	Fibulin 2	Protein Coding	41	GC03P013565	1.95520985126495	https://www.genecards.org/cgi-bin/carddisp.pl?gene=FBLN2
DSPP	Dentin Sialophosphoprotein	Protein Coding	36	GC04P087608	1.95142197608948	https://www.genecards.org/cgi-bin/carddisp.pl?gene=DSPP
MTHFR	Methylenetetrahydrofolate Reductase	Protein Coding	47	GC01M011785	1.94509696960449	https://www.genecards.org/cgi-bin/carddisp.pl?gene=MTHFR
IL16	Interleukin 16	Protein Coding	40	GC15P081159	1.93298614025116	https://www.genecards.org/cgi-bin/carddisp.pl?gene=IL16
HSPD1	Heat Shock Protein Family D (Hsp60) Member 1	Protein Coding	45	GC02M197486	1.93191242218018	https://www.genecards.org/cgi-bin/carddisp.pl?gene=HSPD1
IGF2	Insulin Like Growth Factor 2	Protein Coding	45	GC11M002130	1.92657506465912	https://www.genecards.org/cgi-bin/carddisp.pl?gene=IGF2
COX5A	Cytochrome C Oxidase Subunit 5A	Protein Coding	42	GC15M074919	1.92340922355652	https://www.genecards.org/cgi-bin/carddisp.pl?gene=COX5A
FOXP3	Forkhead Box P3	Protein Coding	45	GC0XM049250	1.91586315631866	https://www.genecards.org/cgi-bin/carddisp.pl?gene=FOXP3
IL6R	Interleukin 6 Receptor	Protein Coding	47	GC01P154405	1.91239178180695	https://www.genecards.org/cgi-bin/carddisp.pl?gene=IL6R
BAX	BCL2 Associated X, Apoptosis Regulator	Protein Coding	47	GC19P048954	1.91081833839417	https://www.genecards.org/cgi-bin/carddisp.pl?gene=BAX
CSF2	Colony Stimulating Factor 2	Protein Coding	41	GC05P132073	1.90822494029999	https://www.genecards.org/cgi-bin/carddisp.pl?gene=CSF2
SERPINA3	Serpin Family A Member 3	Protein Coding	41	GC14P094612	1.89137375354767	https://www.genecards.org/cgi-bin/carddisp.pl?gene=SERPINA3
CCR3	C-C Motif Chemokine Receptor 3	Protein Coding	45	GC03P046163	1.88414061069489	https://www.genecards.org/cgi-bin/carddisp.pl?gene=CCR3
MIA2	MIA SH3 Domain ER Export Factor 2	Protein Coding	36	GC14P039230	1.88222575187683	https://www.genecards.org/cgi-bin/carddisp.pl?gene=MIA2
IL5	Interleukin 5	Protein Coding	42	GC05M132541	1.88180363178253	https://www.genecards.org/cgi-bin/carddisp.pl?gene=IL5
TRPV6	Transient Receptor Potential Cation Channel Subfamily V Member 6	Protein Coding	44	GC07M142871	1.87196111679077	https://www.genecards.org/cgi-bin/carddisp.pl?gene=TRPV6
FGF23	Fibroblast Growth Factor 23	Protein Coding	43	GC12M004368	1.86992108821869	https://www.genecards.org/cgi-bin/carddisp.pl?gene=FGF23
BDNF	Brain Derived Neurotrophic Factor	Protein Coding	45	GC11M027654	1.86871242523193	https://www.genecards.org/cgi-bin/carddisp.pl?gene=BDNF
B2M	Beta-2-Microglobulin	Protein Coding	46	GC15P044711	1.86849546432495	https://www.genecards.org/cgi-bin/carddisp.pl?gene=B2M
CASP1	Caspase 1	Protein Coding	48	GC11M105025	1.86719930171967	https://www.genecards.org/cgi-bin/carddisp.pl?gene=CASP1
VIP	Vasoactive Intestinal Peptide	Protein Coding	43	GC06P152750	1.86719930171967	https://www.genecards.org/cgi-bin/carddisp.pl?gene=VIP
COL27A1	Collagen Type XXVII Alpha 1 Chain	Protein Coding	39	GC09P117410	1.86432135105133	https://www.genecards.org/cgi-bin/carddisp.pl?gene=COL27A1
GAPDH	Glyceraldehyde-3-Phosphate Dehydrogenase	Protein Coding	46	GC12P015352	1.84828436374664	https://www.genecards.org/cgi-bin/carddisp.pl?gene=GAPDH
UBA5	Ubiquitin Like Modifier Activating Enzyme 5	Protein Coding	41	GC03P132654	1.84799551963806	https://www.genecards.org/cgi-bin/carddisp.pl?gene=UBA5
UFM1	Ubiquitin Fold Modifier 1	Protein Coding	39	GC13P038349	1.84799551963806	https://www.genecards.org/cgi-bin/carddisp.pl?gene=UFM1
CDK5RAP3	CDK5 Regulatory Subunit Associated Protein 3	Protein Coding	37	GC17P047967	1.84799551963806	https://www.genecards.org/cgi-bin/carddisp.pl?gene=CDK5RAP3
UFSP1	UFM1 Specific Peptidase 1 (Inactive)	Protein Coding	30	GC07M100888	1.84799551963806	https://www.genecards.org/cgi-bin/carddisp.pl?gene=UFSP1
FGF18	Fibroblast Growth Factor 18	Protein Coding	39	GC05P171419	1.84352087974548	https://www.genecards.org/cgi-bin/carddisp.pl?gene=FGF18
DUS4L	Dihydrouridine Synthase 4 Like	Protein Coding	35	GC07P107563	1.84259057044983	https://www.genecards.org/cgi-bin/carddisp.pl?gene=DUS4L
HMOX1	Heme Oxygenase 1	Protein Coding	50	GC22P035380	1.84132874011993	https://www.genecards.org/cgi-bin/carddisp.pl?gene=HMOX1
NLRP1	NLR Family Pyrin Domain Containing 1	Protein Coding	43	GC17M005499	1.82956922054291	https://www.genecards.org/cgi-bin/carddisp.pl?gene=NLRP1
ACVRL1	Activin A Receptor Like Type 1	Protein Coding	47	GC12P051906	1.82831823825836	https://www.genecards.org/cgi-bin/carddisp.pl?gene=ACVRL1
NFE2L2	Nuclear Factor, Erythroid 2 Like 2	Protein Coding	47	GC02M177227	1.81752133369446	https://www.genecards.org/cgi-bin/carddisp.pl?gene=NFE2L2
PLA2G2A	Phospholipase A2 Group IIA	Protein Coding	45	GC01M019975	1.81267213821411	https://www.genecards.org/cgi-bin/carddisp.pl?gene=PLA2G2A
PON1	Paraoxonase 1	Protein Coding	44	GC07M095297	1.80981945991516	https://www.genecards.org/cgi-bin/carddisp.pl?gene=PON1
PITX1	Paired Like Homeodomain 1	Protein Coding	44	GC05M135027	1.80720317363739	https://www.genecards.org/cgi-bin/carddisp.pl?gene=PITX1
NEAT1	Nuclear Paraspeckle Assembly Transcript 1	RNA Gene	23	GC11P067477	1.80635964870453	https://www.genecards.org/cgi-bin/carddisp.pl?gene=NEAT1
DMP1	Dentin Matrix Acidic Phosphoprotein 1	Protein Coding	40	GC04P087650	1.80254459381104	https://www.genecards.org/cgi-bin/carddisp.pl?gene=DMP1
MRC1	Mannose Receptor C-Type 1	Protein Coding	38	GC10P017809	1.80112898349762	https://www.genecards.org/cgi-bin/carddisp.pl?gene=MRC1
GPR22	G Protein-Coupled Receptor 22	Protein Coding	34	GC07P107470	1.79495370388031	https://www.genecards.org/cgi-bin/carddisp.pl?gene=GPR22
ITGB1	Integrin Subunit Beta 1	Protein Coding	48	GC10M032909	1.78617525100708	https://www.genecards.org/cgi-bin/carddisp.pl?gene=ITGB1
CCR7	C-C Motif Chemokine Receptor 7	Protein Coding	43	GC17M040556	1.78314530849457	https://www.genecards.org/cgi-bin/carddisp.pl?gene=CCR7
CP	Ceruloplasmin	Protein Coding	46	GC03M149162	1.78269481658936	https://www.genecards.org/cgi-bin/carddisp.pl?gene=CP
ADAMTS1	ADAM Metallopeptidase With Thrombospondin Type 1 Motif 1	Protein Coding	44	GC21M026835	1.7810332775116	https://www.genecards.org/cgi-bin/carddisp.pl?gene=ADAMTS1
LPAR1	Lysophosphatidic Acid Receptor 1	Protein Coding	44	GC09M110873	1.77305865287781	https://www.genecards.org/cgi-bin/carddisp.pl?gene=LPAR1
IL1RL2	Interleukin 1 Receptor Like 2	Protein Coding	40	GC02P102186	1.77305865287781	https://www.genecards.org/cgi-bin/carddisp.pl?gene=IL1RL2
MIR149	MicroRNA 149	RNA Gene	21	GC02P240456	1.77305865287781	https://www.genecards.org/cgi-bin/carddisp.pl?gene=MIR149
ANXA1	Annexin A1	Protein Coding	47	GC09P073151	1.77151262760162	https://www.genecards.org/cgi-bin/carddisp.pl?gene=ANXA1
ADAMTS9	ADAM Metallopeptidase With Thrombospondin Type 1 Motif 9	Protein Coding	36	GC03M064501	1.75853490829468	https://www.genecards.org/cgi-bin/carddisp.pl?gene=ADAMTS9
PTN	Pleiotrophin	Protein Coding	41	GC07M137227	1.74476253986359	https://www.genecards.org/cgi-bin/carddisp.pl?gene=PTN
IL21	Interleukin 21	Protein Coding	40	GC04M122612	1.7442307472229	https://www.genecards.org/cgi-bin/carddisp.pl?gene=IL21
IFRD1	Interferon Related Developmental Regulator 1	Protein Coding	39	GC07P112422	1.74014401435852	https://www.genecards.org/cgi-bin/carddisp.pl?gene=IFRD1
CXCL10	C-X-C Motif Chemokine Ligand 10	Protein Coding	42	GC04M076021	1.7342381477356	https://www.genecards.org/cgi-bin/carddisp.pl?gene=CXCL10
LEPQTL1	Leptin, Serum Levels Of	Genetic Locus	2	GC02U903086	1.73162794113159	https://www.genecards.org/cgi-bin/carddisp.pl?gene=LEPQTL1
MMP17	Matrix Metallopeptidase 17	Protein Coding	42	GC12P131828	1.72535479068756	https://www.genecards.org/cgi-bin/carddisp.pl?gene=MMP17
GPT	Glutamic--Pyruvic Transaminase	Protein Coding	40	GC08P144502	1.72040939331055	https://www.genecards.org/cgi-bin/carddisp.pl?gene=GPT
LOX	Lysyl Oxidase	Protein Coding	44	GC05M122063	1.71981000900269	https://www.genecards.org/cgi-bin/carddisp.pl?gene=LOX
IL17RA	Interleukin 17 Receptor A	Protein Coding	42	GC22P017174	1.71251201629639	https://www.genecards.org/cgi-bin/carddisp.pl?gene=IL17RA
IFNB1	Interferon Beta 1	Protein Coding	39	GC09M021077	1.71251201629639	https://www.genecards.org/cgi-bin/carddisp.pl?gene=IFNB1
CTSD	Cathepsin D	Protein Coding	49	GC11M001752	1.70901989936829	https://www.genecards.org/cgi-bin/carddisp.pl?gene=CTSD
TRAPPC2B	Trafficking Protein Particle Complex Subunit 2B	Protein Coding	18	GC19P060127	1.70770442485809	https://www.genecards.org/cgi-bin/carddisp.pl?gene=TRAPPC2B
NCOR2	Nuclear Receptor Corepressor 2	Protein Coding	43	GC12M124324	1.70761561393738	https://www.genecards.org/cgi-bin/carddisp.pl?gene=NCOR2
HLA-DQA2	Major Histocompatibility Complex, Class II, DQ Alpha 2	Protein Coding	36	GC06P032741	1.70761561393738	https://www.genecards.org/cgi-bin/carddisp.pl?gene=HLA-DQA2
PARD3B	Par-3 Family Cell Polarity Regulator Beta	Protein Coding	35	GC02P204545	1.70761561393738	https://www.genecards.org/cgi-bin/carddisp.pl?gene=PARD3B
PBRM1	Polybromo 1	Protein Coding	43	GC03M052545	1.70415782928467	https://www.genecards.org/cgi-bin/carddisp.pl?gene=PBRM1
CDC5L	Cell Division Cycle 5 Like	Protein Coding	38	GC06P044387	1.70415782928467	https://www.genecards.org/cgi-bin/carddisp.pl?gene=CDC5L
MIR130A	MicroRNA 130a	RNA Gene	20	GC11P057641	1.70108318328857	https://www.genecards.org/cgi-bin/carddisp.pl?gene=MIR130A
S100A8	S100 Calcium Binding Protein A8	Protein Coding	40	GC01M153391	1.70029997825623	https://www.genecards.org/cgi-bin/carddisp.pl?gene=S100A8
IL32	Interleukin 32	Protein Coding	37	GC16P007465	1.68977558612823	https://www.genecards.org/cgi-bin/carddisp.pl?gene=IL32
MIR26A1	MicroRNA 26a-1	RNA Gene	20	GC03P037969	1.68160438537598	https://www.genecards.org/cgi-bin/carddisp.pl?gene=MIR26A1
MIR9-1	MicroRNA 9-1	RNA Gene	20	GC01M156420	1.68004524707794	https://www.genecards.org/cgi-bin/carddisp.pl?gene=MIR9-1
IL1RAP	Interleukin 1 Receptor Accessory Protein	Protein Coding	41	GC03P190514	1.67814242839813	https://www.genecards.org/cgi-bin/carddisp.pl?gene=IL1RAP
AKT1	AKT Serine/Threonine Kinase 1	Protein Coding	51	GC14M104769	1.67660534381866	https://www.genecards.org/cgi-bin/carddisp.pl?gene=AKT1
VIM	Vimentin	Protein Coding	48	GC10P017227	1.67660534381866	https://www.genecards.org/cgi-bin/carddisp.pl?gene=VIM
P4HB	Prolyl 4-Hydroxylase Subunit Beta	Protein Coding	47	GC17M081843	1.671431183815	https://www.genecards.org/cgi-bin/carddisp.pl?gene=P4HB
CANX	Calnexin	Protein Coding	42	GC05P179678	1.671431183815	https://www.genecards.org/cgi-bin/carddisp.pl?gene=CANX
TRAF6	TNF Receptor Associated Factor 6	Protein Coding	45	GC11M036467	1.65720319747925	https://www.genecards.org/cgi-bin/carddisp.pl?gene=TRAF6
MIR27A	MicroRNA 27a	RNA Gene	22	GC19M014241	1.65322923660278	https://www.genecards.org/cgi-bin/carddisp.pl?gene=MIR27A
STAT3	Signal Transducer And Activator Of Transcription 3	Protein Coding	50	GC17M042313	1.64059507846832	https://www.genecards.org/cgi-bin/carddisp.pl?gene=STAT3
MYC	MYC Proto-Oncogene, BHLH Transcription Factor	Protein Coding	49	GC08P127735	1.64059507846832	https://www.genecards.org/cgi-bin/carddisp.pl?gene=MYC
GJA1	Gap Junction Protein Alpha 1	Protein Coding	49	GC06P121436	1.63967609405518	https://www.genecards.org/cgi-bin/carddisp.pl?gene=GJA1
IL37	Interleukin 37	Protein Coding	35	GC02P118658	1.63908708095551	https://www.genecards.org/cgi-bin/carddisp.pl?gene=IL37
BDKRB2	Bradykinin Receptor B2	Protein Coding	43	GC14P096205	1.63691544532776	https://www.genecards.org/cgi-bin/carddisp.pl?gene=BDKRB2
GREM1	Gremlin 1, DAN Family BMP Antagonist	Protein Coding	41	GC15P034335	1.6360867023468	https://www.genecards.org/cgi-bin/carddisp.pl?gene=GREM1
CHADL	Chondroadherin Like	Protein Coding	32	GC22M052022	1.6317652463913	https://www.genecards.org/cgi-bin/carddisp.pl?gene=CHADL
EGF	Epidermal Growth Factor	Protein Coding	48	GC04P109912	1.62891018390656	https://www.genecards.org/cgi-bin/carddisp.pl?gene=EGF
IL9	Interleukin 9	Protein Coding	41	GC05M135891	1.62422287464142	https://www.genecards.org/cgi-bin/carddisp.pl?gene=IL9
FOXO3	Forkhead Box O3	Protein Coding	42	GC06P108559	1.62026429176331	https://www.genecards.org/cgi-bin/carddisp.pl?gene=FOXO3
CLEC3B	C-Type Lectin Domain Family 3 Member B	Protein Coding	39	GC03P045913	1.6155161857605	https://www.genecards.org/cgi-bin/carddisp.pl?gene=CLEC3B
NME8	NME/NM23 Family Member 8	Protein Coding	39	GC07P037889	1.6123378276825	https://www.genecards.org/cgi-bin/carddisp.pl?gene=NME8
VIM2P	Vimentin 2, Pseudogene	Pseudogene	4	GC06M126602	1.6123378276825	https://www.genecards.org/cgi-bin/carddisp.pl?gene=VIM2P
HAS1	Hyaluronan Synthase 1	Protein Coding	38	GC19M054887	1.61159241199493	https://www.genecards.org/cgi-bin/carddisp.pl?gene=HAS1
HRH2	Histamine Receptor H2	Protein Coding	43	GC05P175659	1.60434019565582	https://www.genecards.org/cgi-bin/carddisp.pl?gene=HRH2
CCR2	C-C Motif Chemokine Receptor 2	Protein Coding	43	GC03P046356	1.60029411315918	https://www.genecards.org/cgi-bin/carddisp.pl?gene=CCR2
MTOR	Mechanistic Target Of Rapamycin Kinase	Protein Coding	52	GC01M011106	1.59946286678314	https://www.genecards.org/cgi-bin/carddisp.pl?gene=MTOR
CASP8	Caspase 8	Protein Coding	50	GC02P201233	1.59946286678314	https://www.genecards.org/cgi-bin/carddisp.pl?gene=CASP8
GSR	Glutathione-Disulfide Reductase	Protein Coding	47	GC08M030678	1.59946286678314	https://www.genecards.org/cgi-bin/carddisp.pl?gene=GSR
TLR10	Toll Like Receptor 10	Protein Coding	39	GC04M038773	1.59169435501099	https://www.genecards.org/cgi-bin/carddisp.pl?gene=TLR10
NOX4	NADPH Oxidase 4	Protein Coding	40	GC11M089324	1.59125518798828	https://www.genecards.org/cgi-bin/carddisp.pl?gene=NOX4
MIR145	MicroRNA 145	RNA Gene	21	GC05P149430	1.59125518798828	https://www.genecards.org/cgi-bin/carddisp.pl?gene=MIR145
DANCR	Differentiation Antagonizing Non-Protein Coding RNA	RNA Gene	21	GC04P052712	1.58957242965698	https://www.genecards.org/cgi-bin/carddisp.pl?gene=DANCR
VCAN	Versican	Protein Coding	45	GC05P083471	1.5863344669342	https://www.genecards.org/cgi-bin/carddisp.pl?gene=VCAN
CXCR2	C-X-C Motif Chemokine Receptor 2	Protein Coding	47	GC02P218125	1.5850955247879	https://www.genecards.org/cgi-bin/carddisp.pl?gene=CXCR2
CX3CR1	C-X3-C Motif Chemokine Receptor 1	Protein Coding	43	GC03M039279	1.58425414562225	https://www.genecards.org/cgi-bin/carddisp.pl?gene=CX3CR1
IL22	Interleukin 22	Protein Coding	39	GC12M068248	1.58425414562225	https://www.genecards.org/cgi-bin/carddisp.pl?gene=IL22
PARP1	Poly(ADP-Ribose) Polymerase 1	Protein Coding	47	GC01M226360	1.58109474182129	https://www.genecards.org/cgi-bin/carddisp.pl?gene=PARP1
CXCL13	C-X-C Motif Chemokine Ligand 13	Protein Coding	39	GC04P077511	1.57937681674957	https://www.genecards.org/cgi-bin/carddisp.pl?gene=CXCL13
PAPSS2	3'-Phosphoadenosine 5'-Phosphosulfate Synthase 2	Protein Coding	43	GC10P087659	1.5742621421814	https://www.genecards.org/cgi-bin/carddisp.pl?gene=PAPSS2
FOS	Fos Proto-Oncogene, AP-1 Transcription Factor Subunit	Protein Coding	48	GC14P075278	1.57392716407776	https://www.genecards.org/cgi-bin/carddisp.pl?gene=FOS
HDAC4	Histone Deacetylase 4	Protein Coding	50	GC02M239048	1.56633567810059	https://www.genecards.org/cgi-bin/carddisp.pl?gene=HDAC4
CYP27B1	Cytochrome P450 Family 27 Subfamily B Member 1	Protein Coding	45	GC12M057757	1.56522309780121	https://www.genecards.org/cgi-bin/carddisp.pl?gene=CYP27B1
TRAPPC3	Trafficking Protein Particle Complex Subunit 3	Protein Coding	39	GC01M036136	1.56296920776367	https://www.genecards.org/cgi-bin/carddisp.pl?gene=TRAPPC3
TRAPPC4	Trafficking Protein Particle Complex Subunit 4	Protein Coding	39	GC11P119018	1.56296920776367	https://www.genecards.org/cgi-bin/carddisp.pl?gene=TRAPPC4
TRAPPC10	Trafficking Protein Particle Complex Subunit 10	Protein Coding	37	GC21P044012	1.56296920776367	https://www.genecards.org/cgi-bin/carddisp.pl?gene=TRAPPC10
TRAPPC9	Trafficking Protein Particle Complex Subunit 9	Protein Coding	37	GC08M139728	1.56296920776367	https://www.genecards.org/cgi-bin/carddisp.pl?gene=TRAPPC9
TRAPPC1	Trafficking Protein Particle Complex Subunit 1	Protein Coding	36	GC17M007930	1.56296920776367	https://www.genecards.org/cgi-bin/carddisp.pl?gene=TRAPPC1
TRAPPC6A	Trafficking Protein Particle Complex Subunit 6A	Protein Coding	36	GC19M045162	1.56296920776367	https://www.genecards.org/cgi-bin/carddisp.pl?gene=TRAPPC6A
TRAPPC12	Trafficking Protein Particle Complex Subunit 12	Protein Coding	36	GC02P003383	1.56296920776367	https://www.genecards.org/cgi-bin/carddisp.pl?gene=TRAPPC12
TRAPPC2L	Trafficking Protein Particle Complex Subunit 2L	Protein Coding	35	GC16P088856	1.56296920776367	https://www.genecards.org/cgi-bin/carddisp.pl?gene=TRAPPC2L
TRAPPC5	Trafficking Protein Particle Complex Subunit 5	Protein Coding	34	GC19P007680	1.56296920776367	https://www.genecards.org/cgi-bin/carddisp.pl?gene=TRAPPC5
TRAPPC8	Trafficking Protein Particle Complex Subunit 8	Protein Coding	32	GC18M031829	1.56296920776367	https://www.genecards.org/cgi-bin/carddisp.pl?gene=TRAPPC8
TRAPPC3L	Trafficking Protein Particle Complex Subunit 3L	Protein Coding	24	GC06M116494	1.56296920776367	https://www.genecards.org/cgi-bin/carddisp.pl?gene=TRAPPC3L
HLA-DQA1	Major Histocompatibility Complex, Class II, DQ Alpha 1	Protein Coding	41	GC06P064167	1.55800712108612	https://www.genecards.org/cgi-bin/carddisp.pl?gene=HLA-DQA1
MMP12	Matrix Metallopeptidase 12	Protein Coding	44	GC11M102862	1.5519779920578	https://www.genecards.org/cgi-bin/carddisp.pl?gene=MMP12
TRAF1	TNF Receptor Associated Factor 1	Protein Coding	41	GC09M120902	1.55197560787201	https://www.genecards.org/cgi-bin/carddisp.pl?gene=TRAF1
LTBP3	Latent Transforming Growth Factor Beta Binding Protein 3	Protein Coding	40	GC11M065538	1.54443109035492	https://www.genecards.org/cgi-bin/carddisp.pl?gene=LTBP3
IDUA	Alpha-L-Iduronidase	Protein Coding	41	GC04P000986	1.54413318634033	https://www.genecards.org/cgi-bin/carddisp.pl?gene=IDUA
HSP90B1	Heat Shock Protein 90 Beta Family Member 1	Protein Coding	44	GC12P103930	1.54071819782257	https://www.genecards.org/cgi-bin/carddisp.pl?gene=HSP90B1
PIK3CG	Phosphatidylinositol-4,5-Bisphosphate 3-Kinase Catalytic Subunit Gamma	Protein Coding	47	GC07P106865	1.54034292697906	https://www.genecards.org/cgi-bin/carddisp.pl?gene=PIK3CG
FBLN1	Fibulin 1	Protein Coding	42	GC22P045502	1.53729772567749	https://www.genecards.org/cgi-bin/carddisp.pl?gene=FBLN1
TNR	Tenascin R	Protein Coding	40	GC01M175291	1.53729772567749	https://www.genecards.org/cgi-bin/carddisp.pl?gene=TNR
APOA1	Apolipoprotein A1	Protein Coding	47	GC11M116835	1.53491425514221	https://www.genecards.org/cgi-bin/carddisp.pl?gene=APOA1
PADI4	Peptidyl Arginine Deiminase 4	Protein Coding	41	GC01P017308	1.53421080112457	https://www.genecards.org/cgi-bin/carddisp.pl?gene=PADI4
SOCS1	Suppressor Of Cytokine Signaling 1	Protein Coding	41	GC16M011257	1.53042340278625	https://www.genecards.org/cgi-bin/carddisp.pl?gene=SOCS1
LRRK2	Leucine Rich Repeat Kinase 2	Protein Coding	48	GC12P040196	1.53018140792847	https://www.genecards.org/cgi-bin/carddisp.pl?gene=LRRK2
PROCR	Protein C Receptor	Protein Coding	40	GC20P035289	1.52353775501251	https://www.genecards.org/cgi-bin/carddisp.pl?gene=PROCR
NR3C1	Nuclear Receptor Subfamily 3 Group C Member 1	Protein Coding	48	GC05M143277	1.51855707168579	https://www.genecards.org/cgi-bin/carddisp.pl?gene=NR3C1
FOXO1	Forkhead Box O1	Protein Coding	46	GC13M040555	1.51307201385498	https://www.genecards.org/cgi-bin/carddisp.pl?gene=FOXO1
HDAC9	Histone Deacetylase 9	Protein Coding	45	GC07P018086	1.51190268993378	https://www.genecards.org/cgi-bin/carddisp.pl?gene=HDAC9
ERG	ETS Transcription Factor ERG	Protein Coding	44	GC21M038367	1.51190268993378	https://www.genecards.org/cgi-bin/carddisp.pl?gene=ERG
FGF1	Fibroblast Growth Factor 1	Protein Coding	45	GC05M142555	1.51175510883331	https://www.genecards.org/cgi-bin/carddisp.pl?gene=FGF1
MCAM	Melanoma Cell Adhesion Molecule	Protein Coding	39	GC11M119308	1.51175510883331	https://www.genecards.org/cgi-bin/carddisp.pl?gene=MCAM
CCR1	C-C Motif Chemokine Receptor 1	Protein Coding	43	GC03M046218	1.51082921028137	https://www.genecards.org/cgi-bin/carddisp.pl?gene=CCR1
HAS2	Hyaluronan Synthase 2	Protein Coding	40	GC08M121594	1.50887024402618	https://www.genecards.org/cgi-bin/carddisp.pl?gene=HAS2
POSTN	Periostin	Protein Coding	41	GC13M037562	1.50814580917358	https://www.genecards.org/cgi-bin/carddisp.pl?gene=POSTN
CD40	CD40 Molecule	Protein Coding	45	GC20P046118	1.5065895318985	https://www.genecards.org/cgi-bin/carddisp.pl?gene=CD40
NPY	Neuropeptide Y	Protein Coding	44	GC07P024290	1.5065895318985	https://www.genecards.org/cgi-bin/carddisp.pl?gene=NPY
IGFBP7	Insulin Like Growth Factor Binding Protein 7	Protein Coding	44	GC04M057030	1.50581979751587	https://www.genecards.org/cgi-bin/carddisp.pl?gene=IGFBP7
CD68	CD68 Molecule	Protein Coding	37	GC17P007579	1.50215005874634	https://www.genecards.org/cgi-bin/carddisp.pl?gene=CD68
FOSL1	FOS Like 1, AP-1 Transcription Factor Subunit	Protein Coding	43	GC11M077517	1.50174117088318	https://www.genecards.org/cgi-bin/carddisp.pl?gene=FOSL1
SERPINA1	Serpin Family A Member 1	Protein Coding	47	GC14M094376	1.50099778175354	https://www.genecards.org/cgi-bin/carddisp.pl?gene=SERPINA1
CCND1	Cyclin D1	Protein Coding	50	GC11P069641	1.4857337474823	https://www.genecards.org/cgi-bin/carddisp.pl?gene=CCND1
MIR29A	MicroRNA 29a	RNA Gene	21	GC07M130876	1.4857337474823	https://www.genecards.org/cgi-bin/carddisp.pl?gene=MIR29A
MIR29B1	MicroRNA 29b-1	RNA Gene	20	GC07M130877	1.4857337474823	https://www.genecards.org/cgi-bin/carddisp.pl?gene=MIR29B1
ITGAM	Integrin Subunit Alpha M	Protein Coding	45	GC16P037014	1.48242950439453	https://www.genecards.org/cgi-bin/carddisp.pl?gene=ITGAM
IL10RA	Interleukin 10 Receptor Subunit Alpha	Protein Coding	43	GC11P117987	1.48242950439453	https://www.genecards.org/cgi-bin/carddisp.pl?gene=IL10RA
NOD2	Nucleotide Binding Oligomerization Domain Containing 2	Protein Coding	46	GC16P050693	1.47892928123474	https://www.genecards.org/cgi-bin/carddisp.pl?gene=NOD2
MEPE	Matrix Extracellular Phosphoglycoprotein	Protein Coding	34	GC04P087821	1.47892928123474	https://www.genecards.org/cgi-bin/carddisp.pl?gene=MEPE
GLIS3	GLIS Family Zinc Finger 3	Protein Coding	38	GC09M003816	1.46951079368591	https://www.genecards.org/cgi-bin/carddisp.pl?gene=GLIS3
YAP1	Yes1 Associated Transcriptional Regulator	Protein Coding	46	GC11P102110	1.46869301795959	https://www.genecards.org/cgi-bin/carddisp.pl?gene=YAP1
LGALS3	Galectin 3	Protein Coding	43	GC14P055124	1.46798276901245	https://www.genecards.org/cgi-bin/carddisp.pl?gene=LGALS3
DNMT3A	DNA Methyltransferase 3 Alpha	Protein Coding	50	GC02M025228	1.46389150619507	https://www.genecards.org/cgi-bin/carddisp.pl?gene=DNMT3A
DEAF1	DEAF1 Transcription Factor	Protein Coding	39	GC11M000644	1.46148931980133	https://www.genecards.org/cgi-bin/carddisp.pl?gene=DEAF1
PRKCA	Protein Kinase C Alpha	Protein Coding	49	GC17P066302	1.45813727378845	https://www.genecards.org/cgi-bin/carddisp.pl?gene=PRKCA
KNG1	Kininogen 1	Protein Coding	43	GC03P186717	1.45593273639679	https://www.genecards.org/cgi-bin/carddisp.pl?gene=KNG1
PDIA4	Protein Disulfide Isomerase Family A Member 4	Protein Coding	40	GC07M149003	1.45467758178711	https://www.genecards.org/cgi-bin/carddisp.pl?gene=PDIA4
TNFAIP3	TNF Alpha Induced Protein 3	Protein Coding	46	GC06P137866	1.45387303829193	https://www.genecards.org/cgi-bin/carddisp.pl?gene=TNFAIP3
CDH2	Cadherin 2	Protein Coding	50	GC18M027950	1.44999742507935	https://www.genecards.org/cgi-bin/carddisp.pl?gene=CDH2
ATF2	Activating Transcription Factor 2	Protein Coding	44	GC02M175072	1.44824635982513	https://www.genecards.org/cgi-bin/carddisp.pl?gene=ATF2
IL1R2	Interleukin 1 Receptor Type 2	Protein Coding	43	GC02P101991	1.43973159790039	https://www.genecards.org/cgi-bin/carddisp.pl?gene=IL1R2
HAVCR2	Hepatitis A Virus Cellular Receptor 2	Protein Coding	41	GC05M157063	1.43973159790039	https://www.genecards.org/cgi-bin/carddisp.pl?gene=HAVCR2
MAZ	MYC Associated Zinc Finger Protein	Protein Coding	40	GC16P029806	1.43973159790039	https://www.genecards.org/cgi-bin/carddisp.pl?gene=MAZ
XIST	X Inactive Specific Transcript	RNA Gene	24	GC0XM073820	1.43973159790039	https://www.genecards.org/cgi-bin/carddisp.pl?gene=XIST
TLR3	Toll Like Receptor 3	Protein Coding	50	GC04P186059	1.43692243099213	https://www.genecards.org/cgi-bin/carddisp.pl?gene=TLR3
TIMP4	TIMP Metallopeptidase Inhibitor 4	Protein Coding	39	GC03M012153	1.4310314655304	https://www.genecards.org/cgi-bin/carddisp.pl?gene=TIMP4
MIR335	MicroRNA 335	RNA Gene	17	GC07P130496	1.42991137504578	https://www.genecards.org/cgi-bin/carddisp.pl?gene=MIR335
ASTN2	Astrotactin 2	Protein Coding	35	GC09M116425	1.42560875415802	https://www.genecards.org/cgi-bin/carddisp.pl?gene=ASTN2
LSP1P3	LSP1 Pseudogene 3	Pseudogene	9	GC05P028986	1.42560875415802	https://www.genecards.org/cgi-bin/carddisp.pl?gene=LSP1P3
CXCR5	C-X-C Motif Chemokine Receptor 5	Protein Coding	39	GC11P118912	1.42247831821442	https://www.genecards.org/cgi-bin/carddisp.pl?gene=CXCR5
SELL	Selectin L	Protein Coding	41	GC01M169690	1.42102158069611	https://www.genecards.org/cgi-bin/carddisp.pl?gene=SELL
ALPL	Alkaline Phosphatase, Biomineralization Associated	Protein Coding	48	GC01P021508	1.41894268989563	https://www.genecards.org/cgi-bin/carddisp.pl?gene=ALPL
WNT3A	Wnt Family Member 3A	Protein Coding	45	GC01P228773	1.41387701034546	https://www.genecards.org/cgi-bin/carddisp.pl?gene=WNT3A
SST	Somatostatin	Protein Coding	40	GC03M187668	1.41387701034546	https://www.genecards.org/cgi-bin/carddisp.pl?gene=SST
FOLR2	Folate Receptor Beta	Protein Coding	39	GC11P072216	1.41165709495544	https://www.genecards.org/cgi-bin/carddisp.pl?gene=FOLR2
IGFBP5	Insulin Like Growth Factor Binding Protein 5	Protein Coding	40	GC02M216672	1.40735876560211	https://www.genecards.org/cgi-bin/carddisp.pl?gene=IGFBP5
EDN1	Endothelin 1	Protein Coding	45	GC06P012256	1.40482449531555	https://www.genecards.org/cgi-bin/carddisp.pl?gene=EDN1
SP1	Sp1 Transcription Factor	Protein Coding	43	GC12P053380	1.40482449531555	https://www.genecards.org/cgi-bin/carddisp.pl?gene=SP1
CLU	Clusterin	Protein Coding	44	GC08M027596	1.40117824077606	https://www.genecards.org/cgi-bin/carddisp.pl?gene=CLU
PLOD2	Procollagen-Lysine,2-Oxoglutarate 5-Dioxygenase 2	Protein Coding	44	GC03M146069	1.38971710205078	https://www.genecards.org/cgi-bin/carddisp.pl?gene=PLOD2
CAST	Calpastatin	Protein Coding	44	GC05P096525	1.38879108428955	https://www.genecards.org/cgi-bin/carddisp.pl?gene=CAST
TACR1	Tachykinin Receptor 1	Protein Coding	44	GC02M075010	1.38879108428955	https://www.genecards.org/cgi-bin/carddisp.pl?gene=TACR1
TGIF1	TGFB Induced Factor Homeobox 1	Protein Coding	44	GC18P003411	1.38879108428955	https://www.genecards.org/cgi-bin/carddisp.pl?gene=TGIF1
MALAT1	Metastasis Associated Lung Adenocarcinoma Transcript 1	RNA Gene	23	GC11P067480	1.38879108428955	https://www.genecards.org/cgi-bin/carddisp.pl?gene=MALAT1
ANP32A	Acidic Nuclear Phosphoprotein 32 Family Member A	Protein Coding	41	GC15M068778	1.38473844528198	https://www.genecards.org/cgi-bin/carddisp.pl?gene=ANP32A
TPI1	Triosephosphate Isomerase 1	Protein Coding	45	GC12P015370	1.38434636592865	https://www.genecards.org/cgi-bin/carddisp.pl?gene=TPI1
MIR223	MicroRNA 223	RNA Gene	21	GC0XP066018	1.38390922546387	https://www.genecards.org/cgi-bin/carddisp.pl?gene=MIR223
CAMK2B	Calcium/Calmodulin Dependent Protein Kinase II Beta	Protein Coding	48	GC07M044217	1.38321685791016	https://www.genecards.org/cgi-bin/carddisp.pl?gene=CAMK2B
TGFBR3	Transforming Growth Factor Beta Receptor 3	Protein Coding	45	GC01M091680	1.38321685791016	https://www.genecards.org/cgi-bin/carddisp.pl?gene=TGFBR3
XRCC4	X-Ray Repair Cross Complementing 4	Protein Coding	42	GC05P083077	1.38321685791016	https://www.genecards.org/cgi-bin/carddisp.pl?gene=XRCC4
CRTC1	CREB Regulated Transcription Coactivator 1	Protein Coding	41	GC19P030319	1.38321685791016	https://www.genecards.org/cgi-bin/carddisp.pl?gene=CRTC1
MUS81	MUS81 Structure-Specific Endonuclease Subunit	Protein Coding	41	GC11P067515	1.38321685791016	https://www.genecards.org/cgi-bin/carddisp.pl?gene=MUS81
SLC39A8	Solute Carrier Family 39 Member 8	Protein Coding	41	GC04M102252	1.38321685791016	https://www.genecards.org/cgi-bin/carddisp.pl?gene=SLC39A8
PLEC	Plectin	Protein Coding	41	GC08M144007	1.38321685791016	https://www.genecards.org/cgi-bin/carddisp.pl?gene=PLEC
CSMD1	CUB And Sushi Multiple Domains 1	Protein Coding	37	GC08M002953	1.38321685791016	https://www.genecards.org/cgi-bin/carddisp.pl?gene=CSMD1
SPCS1	Signal Peptidase Complex Subunit 1	Protein Coding	34	GC03P052942	1.38321685791016	https://www.genecards.org/cgi-bin/carddisp.pl?gene=SPCS1
DNAH10	Dynein Axonemal Heavy Chain 10	Protein Coding	33	GC12P124530	1.38321685791016	https://www.genecards.org/cgi-bin/carddisp.pl?gene=DNAH10
RWDD2B	RWD Domain Containing 2B	Protein Coding	33	GC21M029004	1.38321685791016	https://www.genecards.org/cgi-bin/carddisp.pl?gene=RWDD2B
NACA2	Nascent Polypeptide Associated Complex Subunit Alpha 2	Protein Coding	32	GC17M061590	1.38321685791016	https://www.genecards.org/cgi-bin/carddisp.pl?gene=NACA2
TMEM167A	Transmembrane Protein 167A	Protein Coding	31	GC05M083052	1.38321685791016	https://www.genecards.org/cgi-bin/carddisp.pl?gene=TMEM167A
SCARNA18	Small Cajal Body-Specific RNA 18	RNA Gene	16	GC05M083064	1.38321685791016	https://www.genecards.org/cgi-bin/carddisp.pl?gene=SCARNA18
CTBP1-DT	CTBP1 Divergent Transcript	RNA Gene	15	GC04P001250	1.38321685791016	https://www.genecards.org/cgi-bin/carddisp.pl?gene=CTBP1-DT
TSBP1-AS1	TSBP1 And BTNL2 Antisense RNA 1	RNA Gene	9	GC06P066923	1.38321685791016	https://www.genecards.org/cgi-bin/carddisp.pl?gene=TSBP1-AS1
INHBA	Inhibin Subunit Beta A	Protein Coding	42	GC07M041668	1.36289620399475	https://www.genecards.org/cgi-bin/carddisp.pl?gene=INHBA
LUM	Lumican	Protein Coding	39	GC12M091102	1.36289620399475	https://www.genecards.org/cgi-bin/carddisp.pl?gene=LUM
MMP28	Matrix Metallopeptidase 28	Protein Coding	36	GC17M035756	1.36289620399475	https://www.genecards.org/cgi-bin/carddisp.pl?gene=MMP28
MIR210	MicroRNA 210	RNA Gene	21	GC11M001785	1.36289620399475	https://www.genecards.org/cgi-bin/carddisp.pl?gene=MIR210
MAF	MAF BZIP Transcription Factor	Protein Coding	44	GC16M079204	1.36229431629181	https://www.genecards.org/cgi-bin/carddisp.pl?gene=MAF
GALNS	Galactosamine (N-Acetyl)-6-Sulfatase	Protein Coding	43	GC16M088813	1.36163330078125	https://www.genecards.org/cgi-bin/carddisp.pl?gene=GALNS
THBS3	Thrombospondin 3	Protein Coding	40	GC01M155195	1.36075615882874	https://www.genecards.org/cgi-bin/carddisp.pl?gene=THBS3
AR	Androgen Receptor	Protein Coding	51	GC0XP067544	1.3564864397049	https://www.genecards.org/cgi-bin/carddisp.pl?gene=AR
PLAT	Plasminogen Activator, Tissue Type	Protein Coding	47	GC08M042174	1.3564864397049	https://www.genecards.org/cgi-bin/carddisp.pl?gene=PLAT
RBFOX1	RNA Binding Fox-1 Homolog 1	Protein Coding	37	GC16P007536	1.3564864397049	https://www.genecards.org/cgi-bin/carddisp.pl?gene=RBFOX1
CILP2	Cartilage Intermediate Layer Protein 2	Protein Coding	34	GC19P019538	1.3564864397049	https://www.genecards.org/cgi-bin/carddisp.pl?gene=CILP2
MIR204	MicroRNA 204	RNA Gene	21	GC09M070809	1.3564864397049	https://www.genecards.org/cgi-bin/carddisp.pl?gene=MIR204
MIR27B	MicroRNA 27b	RNA Gene	20	GC09P095097	1.3564864397049	https://www.genecards.org/cgi-bin/carddisp.pl?gene=MIR27B
CCR4	C-C Motif Chemokine Receptor 4	Protein Coding	43	GC03P032951	1.35626268386841	https://www.genecards.org/cgi-bin/carddisp.pl?gene=CCR4
SYVN1	Synoviolin 1	Protein Coding	39	GC11M077451	1.35626268386841	https://www.genecards.org/cgi-bin/carddisp.pl?gene=SYVN1
LGALS1	Galectin 1	Protein Coding	41	GC22P037675	1.35564410686493	https://www.genecards.org/cgi-bin/carddisp.pl?gene=LGALS1
OLR1	Oxidized Low Density Lipoprotein Receptor 1	Protein Coding	41	GC12M017572	1.35564410686493	https://www.genecards.org/cgi-bin/carddisp.pl?gene=OLR1
SMAP2	Small ArfGAP2	Protein Coding	36	GC01P040344	1.35233438014984	https://www.genecards.org/cgi-bin/carddisp.pl?gene=SMAP2
TECTB	Tectorin Beta	Protein Coding	31	GC10P112283	1.35233438014984	https://www.genecards.org/cgi-bin/carddisp.pl?gene=TECTB
CREB1	CAMP Responsive Element Binding Protein 1	Protein Coding	47	GC02P207529	1.35121464729309	https://www.genecards.org/cgi-bin/carddisp.pl?gene=CREB1
DIO3	Iodothyronine Deiodinase 3	Protein Coding	39	GC14P107530	1.34576451778412	https://www.genecards.org/cgi-bin/carddisp.pl?gene=DIO3
CYP19A1	Cytochrome P450 Family 19 Subfamily A Member 1	Protein Coding	47	GC15M051208	1.33555805683136	https://www.genecards.org/cgi-bin/carddisp.pl?gene=CYP19A1
CDKN1A	Cyclin Dependent Kinase Inhibitor 1A	Protein Coding	47	GC06P064289	1.33555805683136	https://www.genecards.org/cgi-bin/carddisp.pl?gene=CDKN1A
PTGER4	Prostaglandin E Receptor 4	Protein Coding	44	GC05P040679	1.33555805683136	https://www.genecards.org/cgi-bin/carddisp.pl?gene=PTGER4
SFRP4	Secreted Frizzled Related Protein 4	Protein Coding	41	GC07M037912	1.3300518989563	https://www.genecards.org/cgi-bin/carddisp.pl?gene=SFRP4
SIRT6	Sirtuin 6	Protein Coding	44	GC19M004174	1.32976579666138	https://www.genecards.org/cgi-bin/carddisp.pl?gene=SIRT6
LY96	Lymphocyte Antigen 96	Protein Coding	40	GC08P073991	1.32976579666138	https://www.genecards.org/cgi-bin/carddisp.pl?gene=LY96
MIR671	MicroRNA 671	RNA Gene	17	GC07P151238	1.32395792007446	https://www.genecards.org/cgi-bin/carddisp.pl?gene=MIR671
SLBP	Stem-Loop Binding Protein	Protein Coding	35	GC04M001692	1.32389414310455	https://www.genecards.org/cgi-bin/carddisp.pl?gene=SLBP
THRA	Thyroid Hormone Receptor Alpha	Protein Coding	47	GC17P040058	1.31735861301422	https://www.genecards.org/cgi-bin/carddisp.pl?gene=THRA
USP33	Ubiquitin Specific Peptidase 33	Protein Coding	37	GC01M077695	1.31735861301422	https://www.genecards.org/cgi-bin/carddisp.pl?gene=USP33
MIR98	MicroRNA 98	RNA Gene	17	GC0XM053610	1.31735861301422	https://www.genecards.org/cgi-bin/carddisp.pl?gene=MIR98
MC1R	Melanocortin 1 Receptor	Protein Coding	46	GC16P089912	1.31387066841125	https://www.genecards.org/cgi-bin/carddisp.pl?gene=MC1R
ITGB3	Integrin Subunit Beta 3	Protein Coding	48	GC17P047709	1.31371581554413	https://www.genecards.org/cgi-bin/carddisp.pl?gene=ITGB3
CXADR	CXADR Ig-Like Cell Adhesion Molecule	Protein Coding	41	GC21P017513	1.30342316627502	https://www.genecards.org/cgi-bin/carddisp.pl?gene=CXADR
SOX8	SRY-Box Transcription Factor 8	Protein Coding	37	GC16P000981	1.30342316627502	https://www.genecards.org/cgi-bin/carddisp.pl?gene=SOX8
GSTM1	Glutathione S-Transferase Mu 1	Protein Coding	40	GC01P109687	1.30249726772308	https://www.genecards.org/cgi-bin/carddisp.pl?gene=GSTM1
UCN	Urocortin	Protein Coding	36	GC02M027308	1.29982173442841	https://www.genecards.org/cgi-bin/carddisp.pl?gene=UCN
SLC17A5	Solute Carrier Family 17 Member 5	Protein Coding	43	GC06M073593	1.28737390041351	https://www.genecards.org/cgi-bin/carddisp.pl?gene=SLC17A5
WNT16	Wnt Family Member 16	Protein Coding	40	GC07P121325	1.28737390041351	https://www.genecards.org/cgi-bin/carddisp.pl?gene=WNT16
PVT1	Pvt1 Oncogene	RNA Gene	24	GC08P127837	1.28646898269653	https://www.genecards.org/cgi-bin/carddisp.pl?gene=PVT1
MIR4435-2	MicroRNA 4435-2	RNA Gene	12	GC02M111322	1.28646898269653	https://www.genecards.org/cgi-bin/carddisp.pl?gene=MIR4435-2
TNFRSF6B	TNF Receptor Superfamily Member 6b	Protein Coding	40	GC20P063696	1.28507363796234	https://www.genecards.org/cgi-bin/carddisp.pl?gene=TNFRSF6B
WNT5A	Wnt Family Member 5A	Protein Coding	48	GC03M055465	1.27973568439484	https://www.genecards.org/cgi-bin/carddisp.pl?gene=WNT5A
XDH	Xanthine Dehydrogenase	Protein Coding	45	GC02M031334	1.27973568439484	https://www.genecards.org/cgi-bin/carddisp.pl?gene=XDH
RARRES2	Retinoic Acid Receptor Responder 2	Protein Coding	37	GC07M150333	1.27973568439484	https://www.genecards.org/cgi-bin/carddisp.pl?gene=RARRES2
RAC1	Rac Family Small GTPase 1	Protein Coding	47	GC07P006377	1.27600038051605	https://www.genecards.org/cgi-bin/carddisp.pl?gene=RAC1
SELE	Selectin E	Protein Coding	41	GC01M169722	1.27159714698792	https://www.genecards.org/cgi-bin/carddisp.pl?gene=SELE
MIR93	MicroRNA 93	RNA Gene	21	GC07M100883	1.2698609828949	https://www.genecards.org/cgi-bin/carddisp.pl?gene=MIR93
MIR195	MicroRNA 195	RNA Gene	19	GC17M007018	1.2698609828949	https://www.genecards.org/cgi-bin/carddisp.pl?gene=MIR195
MET	MET Proto-Oncogene, Receptor Tyrosine Kinase	Protein Coding	51	GC07P116672	1.26213300228119	https://www.genecards.org/cgi-bin/carddisp.pl?gene=MET
ALOX15	Arachidonate 15-Lipoxygenase	Protein Coding	43	GC17M004630	1.26213300228119	https://www.genecards.org/cgi-bin/carddisp.pl?gene=ALOX15
JUND	JunD Proto-Oncogene, AP-1 Transcription Factor Subunit	Protein Coding	40	GC19M018279	1.26213300228119	https://www.genecards.org/cgi-bin/carddisp.pl?gene=JUND
CXCL9	C-X-C Motif Chemokine Ligand 9	Protein Coding	37	GC04M076001	1.24791669845581	https://www.genecards.org/cgi-bin/carddisp.pl?gene=CXCL9
TNFSF13B	TNF Superfamily Member 13b	Protein Coding	43	GC13P108251	1.24400591850281	https://www.genecards.org/cgi-bin/carddisp.pl?gene=TNFSF13B
F5	Coagulation Factor V	Protein Coding	44	GC01M169511	1.24375796318054	https://www.genecards.org/cgi-bin/carddisp.pl?gene=F5
FGFR2	Fibroblast Growth Factor Receptor 2	Protein Coding	51	GC10M121478	1.24347186088562	https://www.genecards.org/cgi-bin/carddisp.pl?gene=FGFR2
SYNE3	Spectrin Repeat Containing Nuclear Envelope Family Member 3	Protein Coding	34	GC14M097756	1.24347186088562	https://www.genecards.org/cgi-bin/carddisp.pl?gene=SYNE3
GNAS-AS1	GNAS Antisense RNA 1	RNA Gene	22	GC20M058846	1.24347186088562	https://www.genecards.org/cgi-bin/carddisp.pl?gene=GNAS-AS1
PRKAR2B	Protein Kinase CAMP-Dependent Type II Regulatory Subunit Beta	Protein Coding	43	GC07P107044	1.24254155158997	https://www.genecards.org/cgi-bin/carddisp.pl?gene=PRKAR2B
BCAP29	B Cell Receptor Associated Protein 29	Protein Coding	35	GC07P107579	1.24254155158997	https://www.genecards.org/cgi-bin/carddisp.pl?gene=BCAP29
HPBP	Phosphate Binding Apolipoprotein	RNA Gene	2	GC00U922525	1.24254155158997	https://www.genecards.org/cgi-bin/carddisp.pl?gene=HPBP
ANXA5	Annexin A5	Protein Coding	44	GC04M121667	1.24001932144165	https://www.genecards.org/cgi-bin/carddisp.pl?gene=ANXA5
PIK3R1	Phosphoinositide-3-Kinase Regulatory Subunit 1	Protein Coding	49	GC05P068215	1.23373341560364	https://www.genecards.org/cgi-bin/carddisp.pl?gene=PIK3R1
IL1RL1	Interleukin 1 Receptor Like 1	Protein Coding	39	GC02P102294	1.23373341560364	https://www.genecards.org/cgi-bin/carddisp.pl?gene=IL1RL1
MIR15A	MicroRNA 15a	RNA Gene	16	GC13M050049	1.23373341560364	https://www.genecards.org/cgi-bin/carddisp.pl?gene=MIR15A
IL34	Interleukin 34	Protein Coding	37	GC16P071045	1.2336061000824	https://www.genecards.org/cgi-bin/carddisp.pl?gene=IL34
MIR21	MicroRNA 21	RNA Gene	23	GC17P059841	1.2336061000824	https://www.genecards.org/cgi-bin/carddisp.pl?gene=MIR21
TH	Tyrosine Hydroxylase	Protein Coding	50	GC11M002163	1.22960460186005	https://www.genecards.org/cgi-bin/carddisp.pl?gene=TH
CD14	CD14 Molecule	Protein Coding	43	GC05M140631	1.22942173480988	https://www.genecards.org/cgi-bin/carddisp.pl?gene=CD14
PECAM1	Platelet And Endothelial Cell Adhesion Molecule 1	Protein Coding	39	GC17M064319	1.22837352752686	https://www.genecards.org/cgi-bin/carddisp.pl?gene=PECAM1
IGF1R	Insulin Like Growth Factor 1 Receptor	Protein Coding	52	GC15P098648	1.22780728340149	https://www.genecards.org/cgi-bin/carddisp.pl?gene=IGF1R
ANPEP	Alanyl Aminopeptidase, Membrane	Protein Coding	48	GC15M089784	1.22780728340149	https://www.genecards.org/cgi-bin/carddisp.pl?gene=ANPEP
ADRB2	Adrenoceptor Beta 2	Protein Coding	48	GC05P148825	1.22757685184479	https://www.genecards.org/cgi-bin/carddisp.pl?gene=ADRB2
FBLN5	Fibulin 5	Protein Coding	44	GC14M091869	1.22757685184479	https://www.genecards.org/cgi-bin/carddisp.pl?gene=FBLN5
OCRL	OCRL Inositol Polyphosphate-5-Phosphatase	Protein Coding	43	GC0XP129539	1.22757685184479	https://www.genecards.org/cgi-bin/carddisp.pl?gene=OCRL
SOX6	SRY-Box Transcription Factor 6	Protein Coding	43	GC11M015949	1.22757685184479	https://www.genecards.org/cgi-bin/carddisp.pl?gene=SOX6
TSPO	Translocator Protein	Protein Coding	41	GC22P043151	1.22757685184479	https://www.genecards.org/cgi-bin/carddisp.pl?gene=TSPO
PREP	Prolyl Endopeptidase	Protein Coding	40	GC06M105277	1.22757685184479	https://www.genecards.org/cgi-bin/carddisp.pl?gene=PREP
ZFAS1	ZNFX1 Antisense RNA 1	RNA Gene	20	GC20P049276	1.22757685184479	https://www.genecards.org/cgi-bin/carddisp.pl?gene=ZFAS1
TFRC	Transferrin Receptor	Protein Coding	46	GC03M196027	1.21950626373291	https://www.genecards.org/cgi-bin/carddisp.pl?gene=TFRC
SLC11A1	Solute Carrier Family 11 Member 1	Protein Coding	45	GC02P218382	1.21950626373291	https://www.genecards.org/cgi-bin/carddisp.pl?gene=SLC11A1
SNRPB	Small Nuclear Ribonucleoprotein Polypeptides B And B1	Protein Coding	43	GC20M002461	1.21950626373291	https://www.genecards.org/cgi-bin/carddisp.pl?gene=SNRPB
TECTA	Tectorin Alpha	Protein Coding	37	GC11P121101	1.21950626373291	https://www.genecards.org/cgi-bin/carddisp.pl?gene=TECTA
CEACAM16	CEA Cell Adhesion Molecule 16, Tectorial Membrane Component	Protein Coding	32	GC19P044699	1.21950626373291	https://www.genecards.org/cgi-bin/carddisp.pl?gene=CEACAM16
OTOG	Otogelin	Protein Coding	32	GC11P017530	1.21950626373291	https://www.genecards.org/cgi-bin/carddisp.pl?gene=OTOG
PADI2	Peptidyl Arginine Deiminase 2	Protein Coding	40	GC01M017066	1.21817708015442	https://www.genecards.org/cgi-bin/carddisp.pl?gene=PADI2
SERPINC1	Serpin Family C Member 1	Protein Coding	46	GC01M174346	1.21538817882538	https://www.genecards.org/cgi-bin/carddisp.pl?gene=SERPINC1
GHRL	Ghrelin And Obestatin Prepropeptide	Protein Coding	41	GC03M010285	1.21538817882538	https://www.genecards.org/cgi-bin/carddisp.pl?gene=GHRL
SAA4	Serum Amyloid A4, Constitutive	Protein Coding	38	GC11M018234	1.21538817882538	https://www.genecards.org/cgi-bin/carddisp.pl?gene=SAA4
OPRD1	Opioid Receptor Delta 1	Protein Coding	43	GC01P028812	1.21352005004883	https://www.genecards.org/cgi-bin/carddisp.pl?gene=OPRD1
CXCR1	C-X-C Motif Chemokine Receptor 1	Protein Coding	41	GC02M218162	1.2116459608078	https://www.genecards.org/cgi-bin/carddisp.pl?gene=CXCR1
LCN2	Lipocalin 2	Protein Coding	41	GC09P128149	1.20631062984467	https://www.genecards.org/cgi-bin/carddisp.pl?gene=LCN2
IL18RAP	Interleukin 18 Receptor Accessory Protein	Protein Coding	36	GC02P102418	1.20631062984467	https://www.genecards.org/cgi-bin/carddisp.pl?gene=IL18RAP
TNFSF14	TNF Superfamily Member 14	Protein Coding	39	GC19M006663	1.20540452003479	https://www.genecards.org/cgi-bin/carddisp.pl?gene=TNFSF14
HLA-A	Major Histocompatibility Complex, Class I, A	Protein Coding	45	GC06P064092	1.20107996463776	https://www.genecards.org/cgi-bin/carddisp.pl?gene=HLA-A
SIRT2	Sirtuin 2	Protein Coding	45	GC19M038878	1.20107996463776	https://www.genecards.org/cgi-bin/carddisp.pl?gene=SIRT2
CKM	Creatine Kinase, M-Type	Protein Coding	43	GC19M045306	1.20107996463776	https://www.genecards.org/cgi-bin/carddisp.pl?gene=CKM
CHST11	Carbohydrate Sulfotransferase 11	Protein Coding	40	GC12P104455	1.20107996463776	https://www.genecards.org/cgi-bin/carddisp.pl?gene=CHST11
TFEB	Transcription Factor EB	Protein Coding	40	GC06M054395	1.20107996463776	https://www.genecards.org/cgi-bin/carddisp.pl?gene=TFEB
SHOX	Short Stature Homeobox	Protein Coding	37	GC0XP000624	1.20107996463776	https://www.genecards.org/cgi-bin/carddisp.pl?gene=SHOX
AQP1	Aquaporin 1 (Colton Blood Group)	Protein Coding	44	GC07P030911	1.20095074176788	https://www.genecards.org/cgi-bin/carddisp.pl?gene=AQP1
EZH2	Enhancer Of Zeste 2 Polycomb Repressive Complex 2 Subunit	Protein Coding	52	GC07M148807	1.19167768955231	https://www.genecards.org/cgi-bin/carddisp.pl?gene=EZH2
PRDX5	Peroxiredoxin 5	Protein Coding	44	GC11P064317	1.19167768955231	https://www.genecards.org/cgi-bin/carddisp.pl?gene=PRDX5
EDEM2	ER Degradation Enhancing Alpha-Mannosidase Like Protein 2	Protein Coding	38	GC20M035115	1.19106602668762	https://www.genecards.org/cgi-bin/carddisp.pl?gene=EDEM2
LINC00976	Long Intergenic Non-Protein Coding RNA 976	RNA Gene	12	GC08M128634	1.19106602668762	https://www.genecards.org/cgi-bin/carddisp.pl?gene=LINC00976
ITGB5	Integrin Subunit Beta 5	Protein Coding	44	GC03M124761	1.18016123771667	https://www.genecards.org/cgi-bin/carddisp.pl?gene=ITGB5
CTSL	Cathepsin L	Protein Coding	44	GC09P087725	1.17378222942352	https://www.genecards.org/cgi-bin/carddisp.pl?gene=CTSL
TWIST1	Twist Family BHLH Transcription Factor 1	Protein Coding	44	GC07M019020	1.17378222942352	https://www.genecards.org/cgi-bin/carddisp.pl?gene=TWIST1
FAP	Fibroblast Activation Protein Alpha	Protein Coding	41	GC02M162170	1.17378222942352	https://www.genecards.org/cgi-bin/carddisp.pl?gene=FAP
STC1	Stanniocalcin 1	Protein Coding	39	GC08M023841	1.17378222942352	https://www.genecards.org/cgi-bin/carddisp.pl?gene=STC1
OLIG3	Oligodendrocyte Transcription Factor 3	Protein Coding	37	GC06M137492	1.17378222942352	https://www.genecards.org/cgi-bin/carddisp.pl?gene=OLIG3
SNHG15	Small Nucleolar RNA Host Gene 15	RNA Gene	20	GC07M044983	1.17378222942352	https://www.genecards.org/cgi-bin/carddisp.pl?gene=SNHG15
MIR9-3	MicroRNA 9-3	RNA Gene	19	GC15P089368	1.17378222942352	https://www.genecards.org/cgi-bin/carddisp.pl?gene=MIR9-3
MIR9-2	MicroRNA 9-2	RNA Gene	18	GC05M088666	1.17378222942352	https://www.genecards.org/cgi-bin/carddisp.pl?gene=MIR9-2
AGTR1	Angiotensin II Receptor Type 1	Protein Coding	49	GC03P148697	1.17299628257751	https://www.genecards.org/cgi-bin/carddisp.pl?gene=AGTR1
MMP10	Matrix Metallopeptidase 10	Protein Coding	45	GC11M102770	1.17286705970764	https://www.genecards.org/cgi-bin/carddisp.pl?gene=MMP10
SLC34A1	Solute Carrier Family 34 Member 1	Protein Coding	43	GC05P177395	1.16825413703918	https://www.genecards.org/cgi-bin/carddisp.pl?gene=SLC34A1
CAV1	Caveolin 1	Protein Coding	46	GC07P116524	1.16751778125763	https://www.genecards.org/cgi-bin/carddisp.pl?gene=CAV1
MAP2K4	Mitogen-Activated Protein Kinase Kinase 4	Protein Coding	45	GC17P012020	1.16718339920044	https://www.genecards.org/cgi-bin/carddisp.pl?gene=MAP2K4
CDKN2B-AS1	CDKN2B Antisense RNA 1	RNA Gene	21	GC09P021994	1.16600775718689	https://www.genecards.org/cgi-bin/carddisp.pl?gene=CDKN2B-AS1
CHI3L2	Chitinase 3 Like 2	Protein Coding	37	GC01P111201	1.15993118286133	https://www.genecards.org/cgi-bin/carddisp.pl?gene=CHI3L2
ADIPOR1	Adiponectin Receptor 1	Protein Coding	43	GC01M202940	1.15697169303894	https://www.genecards.org/cgi-bin/carddisp.pl?gene=ADIPOR1
PDPN	Podoplanin	Protein Coding	39	GC01P013583	1.15697169303894	https://www.genecards.org/cgi-bin/carddisp.pl?gene=PDPN
PNOC	Prepronociceptin	Protein Coding	36	GC08P028316	1.156947016716	https://www.genecards.org/cgi-bin/carddisp.pl?gene=PNOC
CD40LG	CD40 Ligand	Protein Coding	45	GC0XP136649	1.14874458312988	https://www.genecards.org/cgi-bin/carddisp.pl?gene=CD40LG
ADCYAP1	Adenylate Cyclase Activating Polypeptide 1	Protein Coding	40	GC18P000895	1.14009499549866	https://www.genecards.org/cgi-bin/carddisp.pl?gene=ADCYAP1
TREH	Trehalase	Protein Coding	40	GC11M118657	1.14009499549866	https://www.genecards.org/cgi-bin/carddisp.pl?gene=TREH
AKNA	AT-Hook Transcription Factor	Protein Coding	33	GC09M114334	1.14009499549866	https://www.genecards.org/cgi-bin/carddisp.pl?gene=AKNA
PART1	Prostate Androgen-Regulated Transcript 1	RNA Gene	22	GC05P060501	1.14009499549866	https://www.genecards.org/cgi-bin/carddisp.pl?gene=PART1
MIR186	MicroRNA 186	RNA Gene	18	GC01M071067	1.14009499549866	https://www.genecards.org/cgi-bin/carddisp.pl?gene=MIR186
MIR381	MicroRNA 381	RNA Gene	17	GC14P107734	1.14009499549866	https://www.genecards.org/cgi-bin/carddisp.pl?gene=MIR381
JAG1	Jagged Canonical Notch Ligand 1	Protein Coding	48	GC20M010637	1.13139033317566	https://www.genecards.org/cgi-bin/carddisp.pl?gene=JAG1
F3	Coagulation Factor III, Tissue Factor	Protein Coding	43	GC01M094532	1.12912213802338	https://www.genecards.org/cgi-bin/carddisp.pl?gene=F3
TNFRSF10A	TNF Receptor Superfamily Member 10a	Protein Coding	43	GC08M023190	1.12780141830444	https://www.genecards.org/cgi-bin/carddisp.pl?gene=TNFRSF10A
IL33	Interleukin 33	Protein Coding	37	GC09P006206	1.12280440330505	https://www.genecards.org/cgi-bin/carddisp.pl?gene=IL33
SMO	Smoothened, Frizzled Class Receptor	Protein Coding	47	GC07P130747	1.12030434608459	https://www.genecards.org/cgi-bin/carddisp.pl?gene=SMO
BSG	Basigin (Ok Blood Group)	Protein Coding	42	GC19P000571	1.11805641651154	https://www.genecards.org/cgi-bin/carddisp.pl?gene=BSG
BMPR1A	Bone Morphogenetic Protein Receptor Type 1A	Protein Coding	48	GC10P087735	1.11800289154053	https://www.genecards.org/cgi-bin/carddisp.pl?gene=BMPR1A
CALCR	Calcitonin Receptor	Protein Coding	46	GC07M093424	1.1156005859375	https://www.genecards.org/cgi-bin/carddisp.pl?gene=CALCR
ACTG1	Actin Gamma 1	Protein Coding	48	GC17M081509	1.10756659507751	https://www.genecards.org/cgi-bin/carddisp.pl?gene=ACTG1
PTK2B	Protein Tyrosine Kinase 2 Beta	Protein Coding	48	GC08P027311	1.10756659507751	https://www.genecards.org/cgi-bin/carddisp.pl?gene=PTK2B
NR1D1	Nuclear Receptor Subfamily 1 Group D Member 1	Protein Coding	46	GC17M040092	1.10756659507751	https://www.genecards.org/cgi-bin/carddisp.pl?gene=NR1D1
CALM2	Calmodulin 2	Protein Coding	44	GC02M047124	1.10756659507751	https://www.genecards.org/cgi-bin/carddisp.pl?gene=CALM2
HDAC7	Histone Deacetylase 7	Protein Coding	44	GC12M047782	1.10756659507751	https://www.genecards.org/cgi-bin/carddisp.pl?gene=HDAC7
TYMP	Thymidine Phosphorylase	Protein Coding	44	GC22M050525	1.10756659507751	https://www.genecards.org/cgi-bin/carddisp.pl?gene=TYMP
CRYAB	Crystallin Alpha B	Protein Coding	43	GC11M111908	1.10756659507751	https://www.genecards.org/cgi-bin/carddisp.pl?gene=CRYAB
NTN1	Netrin 1	Protein Coding	43	GC17P009021	1.10756659507751	https://www.genecards.org/cgi-bin/carddisp.pl?gene=NTN1
EIF4G2	Eukaryotic Translation Initiation Factor 4 Gamma 2	Protein Coding	41	GC11M010916	1.10756659507751	https://www.genecards.org/cgi-bin/carddisp.pl?gene=EIF4G2
SERPINB2	Serpin Family B Member 2	Protein Coding	41	GC18P063871	1.10756659507751	https://www.genecards.org/cgi-bin/carddisp.pl?gene=SERPINB2
SREBF2	Sterol Regulatory Element Binding Transcription Factor 2	Protein Coding	41	GC22P041833	1.10756659507751	https://www.genecards.org/cgi-bin/carddisp.pl?gene=SREBF2
CCL11	C-C Motif Chemokine Ligand 11	Protein Coding	40	GC17P034285	1.10756659507751	https://www.genecards.org/cgi-bin/carddisp.pl?gene=CCL11
CRLF1	Cytokine Receptor Like Factor 1	Protein Coding	40	GC19M018572	1.10756659507751	https://www.genecards.org/cgi-bin/carddisp.pl?gene=CRLF1
FFAR4	Free Fatty Acid Receptor 4	Protein Coding	38	GC10P093566	1.10756659507751	https://www.genecards.org/cgi-bin/carddisp.pl?gene=FFAR4
ITLN1	Intelectin 1	Protein Coding	37	GC01M160876	1.10756659507751	https://www.genecards.org/cgi-bin/carddisp.pl?gene=ITLN1
UNC5B	Unc-5 Netrin Receptor B	Protein Coding	36	GC10P071212	1.10756659507751	https://www.genecards.org/cgi-bin/carddisp.pl?gene=UNC5B
SPON1	Spondin 1	Protein Coding	36	GC11P013940	1.10756659507751	https://www.genecards.org/cgi-bin/carddisp.pl?gene=SPON1
MIR26B	MicroRNA 26b	RNA Gene	21	GC02P218402	1.10756659507751	https://www.genecards.org/cgi-bin/carddisp.pl?gene=MIR26B
MIR141	MicroRNA 141	RNA Gene	21	GC12P015383	1.10756659507751	https://www.genecards.org/cgi-bin/carddisp.pl?gene=MIR141
MIR16-1	MicroRNA 16-1	RNA Gene	21	GC13M050048	1.10756659507751	https://www.genecards.org/cgi-bin/carddisp.pl?gene=MIR16-1
MIR22	MicroRNA 22	RNA Gene	20	GC17M001713	1.10756659507751	https://www.genecards.org/cgi-bin/carddisp.pl?gene=MIR22
MIR373	MicroRNA 373	RNA Gene	19	GC19P059920	1.10756659507751	https://www.genecards.org/cgi-bin/carddisp.pl?gene=MIR373
MIR33B	MicroRNA 33b	RNA Gene	18	GC17M017813	1.10756659507751	https://www.genecards.org/cgi-bin/carddisp.pl?gene=MIR33B
SNHG16	Small Nucleolar RNA Host Gene 16	RNA Gene	18	GC17P076882	1.10756659507751	https://www.genecards.org/cgi-bin/carddisp.pl?gene=SNHG16
MIR488	MicroRNA 488	RNA Gene	16	GC01M177029	1.10756659507751	https://www.genecards.org/cgi-bin/carddisp.pl?gene=MIR488
FOXD2-AS1	FOXD2 Adjacent Opposite Strand RNA 1	RNA Gene	15	GC01M047432	1.10756659507751	https://www.genecards.org/cgi-bin/carddisp.pl?gene=FOXD2-AS1
ADAMTS8	ADAM Metallopeptidase With Thrombospondin Type 1 Motif 8	Protein Coding	39	GC11M130404	1.1041088104248	https://www.genecards.org/cgi-bin/carddisp.pl?gene=ADAMTS8
SNORD19	Small Nucleolar RNA, C/D Box 19	RNA Gene	14	GC03P052945	1.1041088104248	https://www.genecards.org/cgi-bin/carddisp.pl?gene=SNORD19
P4HA2	Prolyl 4-Hydroxylase Subunit Alpha 2	Protein Coding	45	GC05M132191	1.09873676300049	https://www.genecards.org/cgi-bin/carddisp.pl?gene=P4HA2
DPP4	Dipeptidyl Peptidase 4	Protein Coding	47	GC02M161992	1.09384298324585	https://www.genecards.org/cgi-bin/carddisp.pl?gene=DPP4
PGF	Placental Growth Factor	Protein Coding	41	GC14M074941	1.09384298324585	https://www.genecards.org/cgi-bin/carddisp.pl?gene=PGF
CCL21	C-C Motif Chemokine Ligand 21	Protein Coding	40	GC09M034709	1.09384298324585	https://www.genecards.org/cgi-bin/carddisp.pl?gene=CCL21
ROR2	Receptor Tyrosine Kinase Like Orphan Receptor 2	Protein Coding	47	GC09M091564	1.09075605869293	https://www.genecards.org/cgi-bin/carddisp.pl?gene=ROR2
GUSB	Glucuronidase Beta	Protein Coding	45	GC07M065960	1.09032917022705	https://www.genecards.org/cgi-bin/carddisp.pl?gene=GUSB
ENO1	Enolase 1	Protein Coding	45	GC01M008861	1.08991920948029	https://www.genecards.org/cgi-bin/carddisp.pl?gene=ENO1
CSF1R	Colony Stimulating Factor 1 Receptor	Protein Coding	50	GC05M150053	1.08750975131989	https://www.genecards.org/cgi-bin/carddisp.pl?gene=CSF1R
IL24	Interleukin 24	Protein Coding	40	GC01P206897	1.08402276039124	https://www.genecards.org/cgi-bin/carddisp.pl?gene=IL24
SLPI	Secretory Leukocyte Peptidase Inhibitor	Protein Coding	38	GC20M045252	1.08402276039124	https://www.genecards.org/cgi-bin/carddisp.pl?gene=SLPI
CEMIP	Cell Migration Inducing Hyaluronidase 1	Protein Coding	33	GC15P080779	1.08402276039124	https://www.genecards.org/cgi-bin/carddisp.pl?gene=CEMIP
MIR193B	MicroRNA 193b	RNA Gene	20	GC16P014307	1.08402276039124	https://www.genecards.org/cgi-bin/carddisp.pl?gene=MIR193B
MIR365A	MicroRNA 365a	RNA Gene	18	GC16P014309	1.08402276039124	https://www.genecards.org/cgi-bin/carddisp.pl?gene=MIR365A
CXCL5	C-X-C Motif Chemokine Ligand 5	Protein Coding	39	GC04M073995	1.07602512836456	https://www.genecards.org/cgi-bin/carddisp.pl?gene=CXCL5
GPI	Glucose-6-Phosphate Isomerase	Protein Coding	44	GC19P034359	1.06785023212433	https://www.genecards.org/cgi-bin/carddisp.pl?gene=GPI
OLAH	Oleoyl-ACP Hydrolase	Protein Coding	33	GC10P015032	1.06785023212433	https://www.genecards.org/cgi-bin/carddisp.pl?gene=OLAH
DNMT1	DNA Methyltransferase 1	Protein Coding	49	GC19M010133	1.06642019748688	https://www.genecards.org/cgi-bin/carddisp.pl?gene=DNMT1
HMMR	Hyaluronan Mediated Motility Receptor	Protein Coding	40	GC05P163480	1.06642019748688	https://www.genecards.org/cgi-bin/carddisp.pl?gene=HMMR
SOCS3	Suppressor Of Cytokine Signaling 3	Protein Coding	42	GC17M078356	1.06575918197632	https://www.genecards.org/cgi-bin/carddisp.pl?gene=SOCS3
NUCB2	Nucleobindin 2	Protein Coding	37	GC11P017251	1.06517457962036	https://www.genecards.org/cgi-bin/carddisp.pl?gene=NUCB2
F2	Coagulation Factor II, Thrombin	Protein Coding	46	GC11P046720	1.06290650367737	https://www.genecards.org/cgi-bin/carddisp.pl?gene=F2
GHRHR	Growth Hormone Releasing Hormone Receptor	Protein Coding	42	GC07P030938	1.06290650367737	https://www.genecards.org/cgi-bin/carddisp.pl?gene=GHRHR
BIRC5	Baculoviral IAP Repeat Containing 5	Protein Coding	44	GC17P078214	1.062180519104	https://www.genecards.org/cgi-bin/carddisp.pl?gene=BIRC5
GZMA	Granzyme A	Protein Coding	41	GC05P055102	1.062180519104	https://www.genecards.org/cgi-bin/carddisp.pl?gene=GZMA
TCF7L1	Transcription Factor 7 Like 1	Protein Coding	40	GC02P085133	1.062180519104	https://www.genecards.org/cgi-bin/carddisp.pl?gene=TCF7L1
CCN1	Cellular Communication Network Factor 1	Protein Coding	29	GC01P085581	1.06102001667023	https://www.genecards.org/cgi-bin/carddisp.pl?gene=CCN1
PDCD5	Programmed Cell Death 5	Protein Coding	37	GC19P032581	1.05658876895905	https://www.genecards.org/cgi-bin/carddisp.pl?gene=PDCD5
ALOX5AP	Arachidonate 5-Lipoxygenase Activating Protein	Protein Coding	43	GC13P030713	1.05498850345612	https://www.genecards.org/cgi-bin/carddisp.pl?gene=ALOX5AP
MCOLN1	Mucolipin TRP Cation Channel 1	Protein Coding	43	GC19P007523	1.04640138149261	https://www.genecards.org/cgi-bin/carddisp.pl?gene=MCOLN1
SLC26A4	Solute Carrier Family 26 Member 4	Protein Coding	41	GC07P107660	1.04640138149261	https://www.genecards.org/cgi-bin/carddisp.pl?gene=SLC26A4
PACSIN3	Protein Kinase C And Casein Kinase Substrate In Neurons 3	Protein Coding	36	GC11M076973	1.04640138149261	https://www.genecards.org/cgi-bin/carddisp.pl?gene=PACSIN3
KCNJ18	Potassium Inwardly Rectifying Channel Subfamily J Member 18	Protein Coding	25	GC17P033316	1.04640138149261	https://www.genecards.org/cgi-bin/carddisp.pl?gene=KCNJ18
BGN	Biglycan	Protein Coding	41	GC0XP153494	1.03926229476929	https://www.genecards.org/cgi-bin/carddisp.pl?gene=BGN
PTEN	Phosphatase And Tensin Homolog	Protein Coding	50	GC10P087863	1.03802061080933	https://www.genecards.org/cgi-bin/carddisp.pl?gene=PTEN
B3GAT3	Beta-1,3-Glucuronyltransferase 3	Protein Coding	42	GC11M077332	1.03802061080933	https://www.genecards.org/cgi-bin/carddisp.pl?gene=B3GAT3
ADIPOR2	Adiponectin Receptor 2	Protein Coding	41	GC12P001670	1.03802061080933	https://www.genecards.org/cgi-bin/carddisp.pl?gene=ADIPOR2
IL3	Interleukin 3	Protein Coding	41	GC05P132060	1.03802061080933	https://www.genecards.org/cgi-bin/carddisp.pl?gene=IL3
CCL8	C-C Motif Chemokine Ligand 8	Protein Coding	37	GC17P034319	1.03802061080933	https://www.genecards.org/cgi-bin/carddisp.pl?gene=CCL8
CLEC4A	C-Type Lectin Domain Family 4 Member A	Protein Coding	36	GC12P015406	1.03802061080933	https://www.genecards.org/cgi-bin/carddisp.pl?gene=CLEC4A
CYTL1	Cytokine Like 1	Protein Coding	32	GC04M005016	1.03802061080933	https://www.genecards.org/cgi-bin/carddisp.pl?gene=CYTL1
MIR320A	MicroRNA 320a	RNA Gene	20	GC08M022249	1.03802061080933	https://www.genecards.org/cgi-bin/carddisp.pl?gene=MIR320A
TPSAB1	Tryptase Alpha/Beta 1	Protein Coding	41	GC16P001240	1.0378931760788	https://www.genecards.org/cgi-bin/carddisp.pl?gene=TPSAB1
MIRLET7E	MicroRNA Let-7e	RNA Gene	20	GC19P051718	1.0378931760788	https://www.genecards.org/cgi-bin/carddisp.pl?gene=MIRLET7E
MIR454	MicroRNA 454	RNA Gene	18	GC17M059137	1.0378931760788	https://www.genecards.org/cgi-bin/carddisp.pl?gene=MIR454
MIR885	MicroRNA 885	RNA Gene	16	GC03M010413	1.0378931760788	https://www.genecards.org/cgi-bin/carddisp.pl?gene=MIR885
TNXB	Tenascin XB	Protein Coding	42	GC06M054198	1.03682315349579	https://www.genecards.org/cgi-bin/carddisp.pl?gene=TNXB
VWF	Von Willebrand Factor	Protein Coding	47	GC12M005917	1.03542613983154	https://www.genecards.org/cgi-bin/carddisp.pl?gene=VWF
CRYAA	Crystallin Alpha A	Protein Coding	43	GC21P043169	1.03542613983154	https://www.genecards.org/cgi-bin/carddisp.pl?gene=CRYAA
TCIRG1	T Cell Immune Regulator 1, ATPase H+ Transporting V0 Subunit A3	Protein Coding	43	GC11P068041	1.03542613983154	https://www.genecards.org/cgi-bin/carddisp.pl?gene=TCIRG1
CD86	CD86 Molecule	Protein Coding	41	GC03P122055	1.03542613983154	https://www.genecards.org/cgi-bin/carddisp.pl?gene=CD86
ALMS1	ALMS1 Centrosome And Basal Body Associated Protein	Protein Coding	40	GC02P073385	1.03542613983154	https://www.genecards.org/cgi-bin/carddisp.pl?gene=ALMS1
FAM20C	FAM20C Golgi Associated Secretory Pathway Kinase	Protein Coding	40	GC07P000192	1.03542613983154	https://www.genecards.org/cgi-bin/carddisp.pl?gene=FAM20C
SLC34A3	Solute Carrier Family 34 Member 3	Protein Coding	40	GC09P137230	1.03542613983154	https://www.genecards.org/cgi-bin/carddisp.pl?gene=SLC34A3
PLEKHA7	Pleckstrin Homology Domain Containing A7	Protein Coding	37	GC11M016778	1.03542613983154	https://www.genecards.org/cgi-bin/carddisp.pl?gene=PLEKHA7
COL15A1	Collagen Type XV Alpha 1 Chain	Protein Coding	36	GC09P098943	1.03542613983154	https://www.genecards.org/cgi-bin/carddisp.pl?gene=COL15A1
GBP4	Guanylate Binding Protein 4	Protein Coding	36	GC01M089181	1.03542613983154	https://www.genecards.org/cgi-bin/carddisp.pl?gene=GBP4
PCMTD1	Protein-L-Isoaspartate (D-Aspartate) O-Methyltransferase Domain Containing 1	Protein Coding	35	GC08M051817	1.03542613983154	https://www.genecards.org/cgi-bin/carddisp.pl?gene=PCMTD1
PALM	Paralemmin	Protein Coding	34	GC19P000708	1.03542613983154	https://www.genecards.org/cgi-bin/carddisp.pl?gene=PALM
LACC1	Laccase Domain Containing 1	Protein Coding	33	GC13P043879	1.03542613983154	https://www.genecards.org/cgi-bin/carddisp.pl?gene=LACC1
PALMD	Palmdelphin	Protein Coding	33	GC01P099574	1.03542613983154	https://www.genecards.org/cgi-bin/carddisp.pl?gene=PALMD
FAM102A	Family With Sequence Similarity 102 Member A	Protein Coding	31	GC09M127941	1.03542613983154	https://www.genecards.org/cgi-bin/carddisp.pl?gene=FAM102A
ALPP	Alkaline Phosphatase, Placental	Protein Coding	44	GC02P232378	1.03535175323486	https://www.genecards.org/cgi-bin/carddisp.pl?gene=ALPP
IKBKB	Inhibitor Of Nuclear Factor Kappa B Kinase Subunit Beta	Protein Coding	51	GC08P042271	1.03409683704376	https://www.genecards.org/cgi-bin/carddisp.pl?gene=IKBKB
FKBP5	FKBP Prolyl Isomerase 5	Protein Coding	44	GC06M054319	1.03389167785645	https://www.genecards.org/cgi-bin/carddisp.pl?gene=FKBP5
UGDH	UDP-Glucose 6-Dehydrogenase	Protein Coding	44	GC04M039502	1.03389167785645	https://www.genecards.org/cgi-bin/carddisp.pl?gene=UGDH
IGFBP2	Insulin Like Growth Factor Binding Protein 2	Protein Coding	42	GC02P216632	1.03037798404694	https://www.genecards.org/cgi-bin/carddisp.pl?gene=IGFBP2
CARD16	Caspase Recruitment Domain Family Member 16	Protein Coding	34	GC11M105041	1.03037798404694	https://www.genecards.org/cgi-bin/carddisp.pl?gene=CARD16
MIR221	MicroRNA 221	RNA Gene	20	GC0XM045746	1.02819526195526	https://www.genecards.org/cgi-bin/carddisp.pl?gene=MIR221
PRELP	Proline And Arginine Rich End Leucine Rich Repeat Protein	Protein Coding	39	GC01P203475	1.02127265930176	https://www.genecards.org/cgi-bin/carddisp.pl?gene=PRELP
CHAD	Chondroadherin	Protein Coding	37	GC17M050464	1.02127265930176	https://www.genecards.org/cgi-bin/carddisp.pl?gene=CHAD
HLA-DPB1	Major Histocompatibility Complex, Class II, DP Beta 1	Protein Coding	42	GC06P064174	1.01796114444733	https://www.genecards.org/cgi-bin/carddisp.pl?gene=HLA-DPB1
USP50	Ubiquitin Specific Peptidase 50	Protein Coding	32	GC15M050529	1.01796114444733	https://www.genecards.org/cgi-bin/carddisp.pl?gene=USP50
MYD88	MYD88 Innate Immune Signal Transduction Adaptor	Protein Coding	47	GC03P038139	1.01780712604523	https://www.genecards.org/cgi-bin/carddisp.pl?gene=MYD88
CSGALNACT1	Chondroitin Sulfate N-Acetylgalactosaminyltransferase 1	Protein Coding	40	GC08M019404	1.01780712604523	https://www.genecards.org/cgi-bin/carddisp.pl?gene=CSGALNACT1
APLN	Apelin	Protein Coding	35	GC0XM129645	1.01780712604523	https://www.genecards.org/cgi-bin/carddisp.pl?gene=APLN
CD163	CD163 Molecule	Protein Coding	40	GC12M007471	1.0118396282196	https://www.genecards.org/cgi-bin/carddisp.pl?gene=CD163
GSK3B	Glycogen Synthase Kinase 3 Beta	Protein Coding	48	GC03M119821	1.01059782505035	https://www.genecards.org/cgi-bin/carddisp.pl?gene=GSK3B
CNR1	Cannabinoid Receptor 1	Protein Coding	45	GC06M088139	1.01059782505035	https://www.genecards.org/cgi-bin/carddisp.pl?gene=CNR1
SPHK1	Sphingosine Kinase 1	Protein Coding	45	GC17P076376	1.01059782505035	https://www.genecards.org/cgi-bin/carddisp.pl?gene=SPHK1
CD38	CD38 Molecule	Protein Coding	43	GC04P015944	1.01059782505035	https://www.genecards.org/cgi-bin/carddisp.pl?gene=CD38
HBEGF	Heparin Binding EGF Like Growth Factor	Protein Coding	41	GC05M140332	1.01059782505035	https://www.genecards.org/cgi-bin/carddisp.pl?gene=HBEGF
SP3	Sp3 Transcription Factor	Protein Coding	41	GC02M173882	1.01059782505035	https://www.genecards.org/cgi-bin/carddisp.pl?gene=SP3
PCSK6	Proprotein Convertase Subtilisin/Kexin Type 6	Protein Coding	40	GC15M111171	1.01059782505035	https://www.genecards.org/cgi-bin/carddisp.pl?gene=PCSK6
SOD3	Superoxide Dismutase 3	Protein Coding	40	GC04P024798	1.01059782505035	https://www.genecards.org/cgi-bin/carddisp.pl?gene=SOD3
KLF2	Kruppel Like Factor 2	Protein Coding	39	GC19P030271	1.01059782505035	https://www.genecards.org/cgi-bin/carddisp.pl?gene=KLF2
LGALS9	Galectin 9	Protein Coding	38	GC17P027629	1.01059782505035	https://www.genecards.org/cgi-bin/carddisp.pl?gene=LGALS9
MIR31	MicroRNA 31	RNA Gene	20	GC09M021590	1.01059782505035	https://www.genecards.org/cgi-bin/carddisp.pl?gene=MIR31
MIR33A	MicroRNA 33a	RNA Gene	19	GC22P041900	1.01059782505035	https://www.genecards.org/cgi-bin/carddisp.pl?gene=MIR33A
MIR199A2	MicroRNA 199a-2	RNA Gene	19	GC01M172235	1.01059782505035	https://www.genecards.org/cgi-bin/carddisp.pl?gene=MIR199A2
MIR199A1	MicroRNA 199a-1	RNA Gene	18	GC19M010817	1.01059782505035	https://www.genecards.org/cgi-bin/carddisp.pl?gene=MIR199A1
MIR675	MicroRNA 675	RNA Gene	17	GC11M001997	1.01059782505035	https://www.genecards.org/cgi-bin/carddisp.pl?gene=MIR675
CTSG	Cathepsin G	Protein Coding	43	GC14M024573	1.00980949401855	https://www.genecards.org/cgi-bin/carddisp.pl?gene=CTSG
PRL	Prolactin	Protein Coding	41	GC06M022287	1.00759994983673	https://www.genecards.org/cgi-bin/carddisp.pl?gene=PRL
PRTN3	Proteinase 3	Protein Coding	43	GC19P000840	1.00705623626709	https://www.genecards.org/cgi-bin/carddisp.pl?gene=PRTN3
SDC1	Syndecan 1	Protein Coding	41	GC02M020200	0.995964825153351	https://www.genecards.org/cgi-bin/carddisp.pl?gene=SDC1
SMURF2	SMAD Specific E3 Ubiquitin Protein Ligase 2	Protein Coding	41	GC17M064542	0.995964825153351	https://www.genecards.org/cgi-bin/carddisp.pl?gene=SMURF2
MIR124-1	MicroRNA 124-1	RNA Gene	21	GC08M009903	0.995964825153351	https://www.genecards.org/cgi-bin/carddisp.pl?gene=MIR124-1
MIR320C1	MicroRNA 320c-1	RNA Gene	16	GC18P021683	0.995964825153351	https://www.genecards.org/cgi-bin/carddisp.pl?gene=MIR320C1
NOS1	Nitric Oxide Synthase 1	Protein Coding	48	GC12M117208	0.991499781608582	https://www.genecards.org/cgi-bin/carddisp.pl?gene=NOS1
CHRDL2	Chordin Like 2	Protein Coding	35	GC11M074696	0.991499781608582	https://www.genecards.org/cgi-bin/carddisp.pl?gene=CHRDL2
PAK1	P21 (RAC1) Activated Kinase 1	Protein Coding	47	GC11M078417	0.987854182720184	https://www.genecards.org/cgi-bin/carddisp.pl?gene=PAK1
TUG1	Taurine Up-Regulated 1	RNA Gene	24	GC22P030969	0.987854182720184	https://www.genecards.org/cgi-bin/carddisp.pl?gene=TUG1
CTLA4	Cytotoxic T-Lymphocyte Associated Protein 4	Protein Coding	43	GC02P203867	0.981556296348572	https://www.genecards.org/cgi-bin/carddisp.pl?gene=CTLA4
IL19	Interleukin 19	Protein Coding	38	GC01P206770	0.981556296348572	https://www.genecards.org/cgi-bin/carddisp.pl?gene=IL19
NOG	Noggin	Protein Coding	44	GC17P056593	0.979311108589172	https://www.genecards.org/cgi-bin/carddisp.pl?gene=NOG
NLRP12	NLR Family Pyrin Domain Containing 12	Protein Coding	42	GC19M053793	0.978880703449249	https://www.genecards.org/cgi-bin/carddisp.pl?gene=NLRP12
ITGA5	Integrin Subunit Alpha 5	Protein Coding	47	GC12M054598	0.978069305419922	https://www.genecards.org/cgi-bin/carddisp.pl?gene=ITGA5
HRH4	Histamine Receptor H4	Protein Coding	44	GC18P024460	0.978069305419922	https://www.genecards.org/cgi-bin/carddisp.pl?gene=HRH4
SEMA3A	Semaphorin 3A	Protein Coding	43	GC07M083955	0.978069305419922	https://www.genecards.org/cgi-bin/carddisp.pl?gene=SEMA3A
RPA3	Replication Protein A3	Protein Coding	41	GC07M007639	0.978069305419922	https://www.genecards.org/cgi-bin/carddisp.pl?gene=RPA3
CXCL11	C-X-C Motif Chemokine Ligand 11	Protein Coding	39	GC04M076033	0.978069305419922	https://www.genecards.org/cgi-bin/carddisp.pl?gene=CXCL11
HBP1	HMG-Box Transcription Factor 1	Protein Coding	37	GC07P107168	0.978069305419922	https://www.genecards.org/cgi-bin/carddisp.pl?gene=HBP1
IL36A	Interleukin 36 Alpha	Protein Coding	35	GC02P113005	0.978069305419922	https://www.genecards.org/cgi-bin/carddisp.pl?gene=IL36A
MIR125B2	MicroRNA 125b-2	RNA Gene	21	GC21P016590	0.978069305419922	https://www.genecards.org/cgi-bin/carddisp.pl?gene=MIR125B2
MIR125B1	MicroRNA 125b-1	RNA Gene	21	GC11M122100	0.978069305419922	https://www.genecards.org/cgi-bin/carddisp.pl?gene=MIR125B1
LOC111365141	NOS2 5' Regulatory Region	Biological Region	2	GC17P027800	0.978069305419922	https://www.genecards.org/cgi-bin/carddisp.pl?gene=LOC111365141
DUSP1	Dual Specificity Phosphatase 1	Protein Coding	45	GC05M172768	0.971804857254028	https://www.genecards.org/cgi-bin/carddisp.pl?gene=DUSP1
GRN	Granulin Precursor	Protein Coding	45	GC17P044345	0.971804857254028	https://www.genecards.org/cgi-bin/carddisp.pl?gene=GRN
S100B	S100 Calcium Binding Protein B	Protein Coding	44	GC21M049241	0.971804857254028	https://www.genecards.org/cgi-bin/carddisp.pl?gene=S100B
NGFR	Nerve Growth Factor Receptor	Protein Coding	43	GC17P049495	0.971804857254028	https://www.genecards.org/cgi-bin/carddisp.pl?gene=NGFR
MMP16	Matrix Metallopeptidase 16	Protein Coding	43	GC08M088032	0.971804857254028	https://www.genecards.org/cgi-bin/carddisp.pl?gene=MMP16
ARNTL	Aryl Hydrocarbon Receptor Nuclear Translocator Like	Protein Coding	41	GC11P013276	0.971804857254028	https://www.genecards.org/cgi-bin/carddisp.pl?gene=ARNTL
CCL22	C-C Motif Chemokine Ligand 22	Protein Coding	36	GC16P057359	0.971804857254028	https://www.genecards.org/cgi-bin/carddisp.pl?gene=CCL22
MIR455	MicroRNA 455	RNA Gene	18	GC09P114209	0.971804857254028	https://www.genecards.org/cgi-bin/carddisp.pl?gene=MIR455
SDC4	Syndecan 4	Protein Coding	42	GC20M045325	0.970294892787933	https://www.genecards.org/cgi-bin/carddisp.pl?gene=SDC4
LNCRNA-ATB	Long Noncoding RNA Activated By TGF-Beta	RNA Gene	4	GC14P028501	0.970294892787933	https://www.genecards.org/cgi-bin/carddisp.pl?gene=LNCRNA-ATB
ITGB2	Integrin Subunit Beta 2	Protein Coding	48	GC21M044885	0.967881143093109	https://www.genecards.org/cgi-bin/carddisp.pl?gene=ITGB2
IL23R	Interleukin 23 Receptor	Protein Coding	42	GC01P067138	0.964664340019226	https://www.genecards.org/cgi-bin/carddisp.pl?gene=IL23R
CYCS	Cytochrome C, Somatic	Protein Coding	47	GC07M025118	0.963226556777954	https://www.genecards.org/cgi-bin/carddisp.pl?gene=CYCS
STAT1	Signal Transducer And Activator Of Transcription 1	Protein Coding	51	GC02M190908	0.956017196178436	https://www.genecards.org/cgi-bin/carddisp.pl?gene=STAT1
CFI	Complement Factor I	Protein Coding	44	GC04M109732	0.956017196178436	https://www.genecards.org/cgi-bin/carddisp.pl?gene=CFI
CSF3	Colony Stimulating Factor 3	Protein Coding	37	GC17P040015	0.956017196178436	https://www.genecards.org/cgi-bin/carddisp.pl?gene=CSF3
MAP2K6	Mitogen-Activated Protein Kinase Kinase 6	Protein Coding	45	GC17P069414	0.953116059303284	https://www.genecards.org/cgi-bin/carddisp.pl?gene=MAP2K6
ATF3	Activating Transcription Factor 3	Protein Coding	43	GC01P212565	0.95159924030304	https://www.genecards.org/cgi-bin/carddisp.pl?gene=ATF3
MIR30C1	MicroRNA 30c-1	RNA Gene	21	GC01P040757	0.95159924030304	https://www.genecards.org/cgi-bin/carddisp.pl?gene=MIR30C1
SELP	Selectin P	Protein Coding	43	GC01M169558	0.94998562335968	https://www.genecards.org/cgi-bin/carddisp.pl?gene=SELP
DDR1	Discoidin Domain Receptor Tyrosine Kinase 1	Protein Coding	45	GC06P064118	0.944382131099701	https://www.genecards.org/cgi-bin/carddisp.pl?gene=DDR1
C3	Complement C3	Protein Coding	45	GC19M006677	0.944382131099701	https://www.genecards.org/cgi-bin/carddisp.pl?gene=C3
PPARGC1A	PPARG Coactivator 1 Alpha	Protein Coding	44	GC04M023755	0.944382131099701	https://www.genecards.org/cgi-bin/carddisp.pl?gene=PPARGC1A
B4GALT1	Beta-1,4-Galactosyltransferase 1	Protein Coding	43	GC09M033100	0.944382131099701	https://www.genecards.org/cgi-bin/carddisp.pl?gene=B4GALT1
HMGA2	High Mobility Group AT-Hook 2	Protein Coding	43	GC12P065824	0.944382131099701	https://www.genecards.org/cgi-bin/carddisp.pl?gene=HMGA2
AHSG	Alpha 2-HS Glycoprotein	Protein Coding	42	GC03P186612	0.944382131099701	https://www.genecards.org/cgi-bin/carddisp.pl?gene=AHSG
CST3	Cystatin C	Protein Coding	42	GC20M023627	0.944382131099701	https://www.genecards.org/cgi-bin/carddisp.pl?gene=CST3
CD47	CD47 Molecule	Protein Coding	41	GC03M108043	0.944382131099701	https://www.genecards.org/cgi-bin/carddisp.pl?gene=CD47
GPD1L	Glycerol-3-Phosphate Dehydrogenase 1 Like	Protein Coding	41	GC03P032123	0.944382131099701	https://www.genecards.org/cgi-bin/carddisp.pl?gene=GPD1L
HYAL2	Hyaluronidase 2	Protein Coding	41	GC03M050317	0.944382131099701	https://www.genecards.org/cgi-bin/carddisp.pl?gene=HYAL2
SFRP1	Secreted Frizzled Related Protein 1	Protein Coding	41	GC08M041262	0.944382131099701	https://www.genecards.org/cgi-bin/carddisp.pl?gene=SFRP1
CABIN1	Calcineurin Binding Protein 1	Protein Coding	40	GC22P024011	0.944382131099701	https://www.genecards.org/cgi-bin/carddisp.pl?gene=CABIN1
HMGB2	High Mobility Group Box 2	Protein Coding	40	GC04M173331	0.944382131099701	https://www.genecards.org/cgi-bin/carddisp.pl?gene=HMGB2
LGALS8	Galectin 8	Protein Coding	40	GC01P236518	0.944382131099701	https://www.genecards.org/cgi-bin/carddisp.pl?gene=LGALS8
ADAMTS7	ADAM Metallopeptidase With Thrombospondin Type 1 Motif 7	Protein Coding	39	GC15M078759	0.944382131099701	https://www.genecards.org/cgi-bin/carddisp.pl?gene=ADAMTS7
MRC2	Mannose Receptor C Type 2	Protein Coding	39	GC17P062627	0.944382131099701	https://www.genecards.org/cgi-bin/carddisp.pl?gene=MRC2
CIRBP	Cold Inducible RNA Binding Protein	Protein Coding	37	GC19P001259	0.944382131099701	https://www.genecards.org/cgi-bin/carddisp.pl?gene=CIRBP
MIR582	MicroRNA 582	RNA Gene	18	GC05M059703	0.944382131099701	https://www.genecards.org/cgi-bin/carddisp.pl?gene=MIR582
MSH6	MutS Homolog 6	Protein Coding	48	GC02P047695	0.944084107875824	https://www.genecards.org/cgi-bin/carddisp.pl?gene=MSH6
JAM3	Junctional Adhesion Molecule 3	Protein Coding	42	GC11P134068	0.943721175193787	https://www.genecards.org/cgi-bin/carddisp.pl?gene=JAM3
CR1	Complement C3b/C4b Receptor 1 (Knops Blood Group)	Protein Coding	44	GC01P207496	0.939164340496063	https://www.genecards.org/cgi-bin/carddisp.pl?gene=CR1
STEAP4	STEAP4 Metalloreductase	Protein Coding	39	GC07M088342	0.939164340496063	https://www.genecards.org/cgi-bin/carddisp.pl?gene=STEAP4
CNR2	Cannabinoid Receptor 2	Protein Coding	44	GC01M023870	0.935677409172058	https://www.genecards.org/cgi-bin/carddisp.pl?gene=CNR2
BAG6	BAG Cochaperone 6	Protein Coding	35	GC06M031639	0.935677409172058	https://www.genecards.org/cgi-bin/carddisp.pl?gene=BAG6
GPR33	G Protein-Coupled Receptor 33	Protein Coding	24	GC14M031482	0.934480011463165	https://www.genecards.org/cgi-bin/carddisp.pl?gene=GPR33
KCNJ11	Potassium Inwardly Rectifying Channel Subfamily J Member 11	Protein Coding	46	GC11M017400	0.93151319026947	https://www.genecards.org/cgi-bin/carddisp.pl?gene=KCNJ11
ATF6	Activating Transcription Factor 6	Protein Coding	45	GC01P161766	0.93151319026947	https://www.genecards.org/cgi-bin/carddisp.pl?gene=ATF6
HMGCR	3-Hydroxy-3-Methylglutaryl-CoA Reductase	Protein Coding	44	GC05P075336	0.93151319026947	https://www.genecards.org/cgi-bin/carddisp.pl?gene=HMGCR
XBP1	X-Box Binding Protein 1	Protein Coding	44	GC22M028794	0.93151319026947	https://www.genecards.org/cgi-bin/carddisp.pl?gene=XBP1
GLRX	Glutaredoxin	Protein Coding	43	GC05M095752	0.93151319026947	https://www.genecards.org/cgi-bin/carddisp.pl?gene=GLRX
MUTYH	MutY DNA Glycosylase	Protein Coding	43	GC01M045329	0.93151319026947	https://www.genecards.org/cgi-bin/carddisp.pl?gene=MUTYH
ORAI1	ORAI Calcium Release-Activated Calcium Modulator 1	Protein Coding	42	GC12P124476	0.93151319026947	https://www.genecards.org/cgi-bin/carddisp.pl?gene=ORAI1
UTS2	Urotensin 2	Protein Coding	40	GC01M007843	0.93151319026947	https://www.genecards.org/cgi-bin/carddisp.pl?gene=UTS2
COL6A4P2	Collagen Type VI Alpha 4 Pseudogene 2	Pseudogene	12	GC03P130212	0.93151319026947	https://www.genecards.org/cgi-bin/carddisp.pl?gene=COL6A4P2
NT5E	5'-Nucleotidase Ecto	Protein Coding	49	GC06P085449	0.917224287986755	https://www.genecards.org/cgi-bin/carddisp.pl?gene=NT5E
VEGFC	Vascular Endothelial Growth Factor C	Protein Coding	45	GC04M176683	0.917224287986755	https://www.genecards.org/cgi-bin/carddisp.pl?gene=VEGFC
IL18BP	Interleukin 18 Binding Protein	Protein Coding	38	GC11P071998	0.916298389434814	https://www.genecards.org/cgi-bin/carddisp.pl?gene=IL18BP
ALK	ALK Receptor Tyrosine Kinase	Protein Coding	50	GC02M029190	0.911853671073914	https://www.genecards.org/cgi-bin/carddisp.pl?gene=ALK
NOS3	Nitric Oxide Synthase 3	Protein Coding	50	GC07P150990	0.911853671073914	https://www.genecards.org/cgi-bin/carddisp.pl?gene=NOS3
CA2	Carbonic Anhydrase 2	Protein Coding	49	GC08P085463	0.911853671073914	https://www.genecards.org/cgi-bin/carddisp.pl?gene=CA2
CDKN2A	Cyclin Dependent Kinase Inhibitor 2A	Protein Coding	49	GC09M021967	0.911853671073914	https://www.genecards.org/cgi-bin/carddisp.pl?gene=CDKN2A
ETS1	ETS Proto-Oncogene 1, Transcription Factor	Protein Coding	46	GC11M128458	0.911853671073914	https://www.genecards.org/cgi-bin/carddisp.pl?gene=ETS1
LEF1	Lymphoid Enhancer Binding Factor 1	Protein Coding	45	GC04M108047	0.911853671073914	https://www.genecards.org/cgi-bin/carddisp.pl?gene=LEF1
CYBA	Cytochrome B-245 Alpha Chain	Protein Coding	45	GC16M088643	0.911853671073914	https://www.genecards.org/cgi-bin/carddisp.pl?gene=CYBA
MAP3K5	Mitogen-Activated Protein Kinase Kinase Kinase 5	Protein Coding	45	GC06M136557	0.911853671073914	https://www.genecards.org/cgi-bin/carddisp.pl?gene=MAP3K5
OPRK1	Opioid Receptor Kappa 1	Protein Coding	44	GC08M053227	0.911853671073914	https://www.genecards.org/cgi-bin/carddisp.pl?gene=OPRK1
LOXL2	Lysyl Oxidase Like 2	Protein Coding	43	GC08M023296	0.911853671073914	https://www.genecards.org/cgi-bin/carddisp.pl?gene=LOXL2
SHC1	SHC Adaptor Protein 1	Protein Coding	43	GC01M154962	0.911853671073914	https://www.genecards.org/cgi-bin/carddisp.pl?gene=SHC1
KDM6B	Lysine Demethylase 6B	Protein Coding	42	GC17P007834	0.911853671073914	https://www.genecards.org/cgi-bin/carddisp.pl?gene=KDM6B
PPBP	Pro-Platelet Basic Protein	Protein Coding	41	GC04M073986	0.911853671073914	https://www.genecards.org/cgi-bin/carddisp.pl?gene=PPBP
PTGES3	Prostaglandin E Synthase 3	Protein Coding	41	GC12M056667	0.911853671073914	https://www.genecards.org/cgi-bin/carddisp.pl?gene=PTGES3
SERPINB5	Serpin Family B Member 5	Protein Coding	41	GC18P063476	0.911853671073914	https://www.genecards.org/cgi-bin/carddisp.pl?gene=SERPINB5
DUSP5	Dual Specificity Phosphatase 5	Protein Coding	40	GC10P110497	0.911853671073914	https://www.genecards.org/cgi-bin/carddisp.pl?gene=DUSP5
SERPINE2	Serpin Family E Member 2	Protein Coding	40	GC02M223975	0.911853671073914	https://www.genecards.org/cgi-bin/carddisp.pl?gene=SERPINE2
IL15RA	Interleukin 15 Receptor Subunit Alpha	Protein Coding	39	GC10M005943	0.911853671073914	https://www.genecards.org/cgi-bin/carddisp.pl?gene=IL15RA
PITRM1	Pitrilysin Metallopeptidase 1	Protein Coding	39	GC10M003138	0.911853671073914	https://www.genecards.org/cgi-bin/carddisp.pl?gene=PITRM1
TFF3	Trefoil Factor 3	Protein Coding	39	GC21M042311	0.911853671073914	https://www.genecards.org/cgi-bin/carddisp.pl?gene=TFF3
SERPINA4	Serpin Family A Member 4	Protein Coding	39	GC14P094561	0.911853671073914	https://www.genecards.org/cgi-bin/carddisp.pl?gene=SERPINA4
CCL13	C-C Motif Chemokine Ligand 13	Protein Coding	36	GC17P034356	0.911853671073914	https://www.genecards.org/cgi-bin/carddisp.pl?gene=CCL13
IL27	Interleukin 27	Protein Coding	36	GC16M028558	0.911853671073914	https://www.genecards.org/cgi-bin/carddisp.pl?gene=IL27
IFNL1	Interferon Lambda 1	Protein Coding	33	GC19P039296	0.911853671073914	https://www.genecards.org/cgi-bin/carddisp.pl?gene=IFNL1
FNDC5	Fibronectin Type III Domain Containing 5	Protein Coding	32	GC01M032913	0.911853671073914	https://www.genecards.org/cgi-bin/carddisp.pl?gene=FNDC5
MIR30A	MicroRNA 30a	RNA Gene	20	GC06M071403	0.911853671073914	https://www.genecards.org/cgi-bin/carddisp.pl?gene=MIR30A
MIR139	MicroRNA 139	RNA Gene	20	GC11M072615	0.911853671073914	https://www.genecards.org/cgi-bin/carddisp.pl?gene=MIR139
MIR181A2	MicroRNA 181a-2	RNA Gene	20	GC09P124692	0.911853671073914	https://www.genecards.org/cgi-bin/carddisp.pl?gene=MIR181A2
MIR206	MicroRNA 206	RNA Gene	20	GC06P052144	0.911853671073914	https://www.genecards.org/cgi-bin/carddisp.pl?gene=MIR206
SNHG1	Small Nucleolar RNA Host Gene 1	RNA Gene	20	GC11M077348	0.911853671073914	https://www.genecards.org/cgi-bin/carddisp.pl?gene=SNHG1
MIR101-1	MicroRNA 101-1	RNA Gene	18	GC01M065058	0.911853671073914	https://www.genecards.org/cgi-bin/carddisp.pl?gene=MIR101-1
ERVK-18	Endogenous Retrovirus Group K Member 18	Protein Coding	8	GC01U903332	0.911853671073914	https://www.genecards.org/cgi-bin/carddisp.pl?gene=ERVK-18
CDR1-AS	CDR1 Antisense RNA	RNA Gene	6	GC0XU902169	0.911853671073914	https://www.genecards.org/cgi-bin/carddisp.pl?gene=CDR1-AS
NOD1	Nucleotide Binding Oligomerization Domain Containing 1	Protein Coding	43	GC07M030424	0.910724103450775	https://www.genecards.org/cgi-bin/carddisp.pl?gene=NOD1
AQP9	Aquaporin 9	Protein Coding	42	GC15P058138	0.910724103450775	https://www.genecards.org/cgi-bin/carddisp.pl?gene=AQP9
MAP1LC3A	Microtubule Associated Protein 1 Light Chain 3 Alpha	Protein Coding	41	GC20P034546	0.910724103450775	https://www.genecards.org/cgi-bin/carddisp.pl?gene=MAP1LC3A
ETS2	ETS Proto-Oncogene 2, Transcription Factor	Protein Coding	40	GC21P038805	0.910724103450775	https://www.genecards.org/cgi-bin/carddisp.pl?gene=ETS2
STAB1	Stabilin 1	Protein Coding	39	GC03P052495	0.910724103450775	https://www.genecards.org/cgi-bin/carddisp.pl?gene=STAB1
SCUBE1	Signal Peptide, CUB Domain And EGF Like Domain Containing 1	Protein Coding	35	GC22M043197	0.910724103450775	https://www.genecards.org/cgi-bin/carddisp.pl?gene=SCUBE1
POR	Cytochrome P450 Oxidoreductase	Protein Coding	47	GC07P075899	0.909670948982239	https://www.genecards.org/cgi-bin/carddisp.pl?gene=POR
PTGER2	Prostaglandin E Receptor 2	Protein Coding	47	GC14P052314	0.909670948982239	https://www.genecards.org/cgi-bin/carddisp.pl?gene=PTGER2
CYP1A1	Cytochrome P450 Family 1 Subfamily A Member 1	Protein Coding	45	GC15M074719	0.909670948982239	https://www.genecards.org/cgi-bin/carddisp.pl?gene=CYP1A1
TCF4	Transcription Factor 4	Protein Coding	45	GC18M055222	0.909670948982239	https://www.genecards.org/cgi-bin/carddisp.pl?gene=TCF4
ADM	Adrenomedullin	Protein Coding	43	GC11P010304	0.909670948982239	https://www.genecards.org/cgi-bin/carddisp.pl?gene=ADM
HHIP	Hedgehog Interacting Protein	Protein Coding	40	GC04P144645	0.909670948982239	https://www.genecards.org/cgi-bin/carddisp.pl?gene=HHIP
NCALD	Neurocalcin Delta	Protein Coding	40	GC08M101704	0.909670948982239	https://www.genecards.org/cgi-bin/carddisp.pl?gene=NCALD
SIK3	SIK Family Kinase 3	Protein Coding	40	GC11M116843	0.909670948982239	https://www.genecards.org/cgi-bin/carddisp.pl?gene=SIK3
NRCAM	Neuronal Cell Adhesion Molecule	Protein Coding	40	GC07M108147	0.909670948982239	https://www.genecards.org/cgi-bin/carddisp.pl?gene=NRCAM
LRG1	Leucine Rich Alpha-2-Glycoprotein 1	Protein Coding	37	GC19M004546	0.909670948982239	https://www.genecards.org/cgi-bin/carddisp.pl?gene=LRG1
MIR4435-2HG	MIR4435-2 Host Gene	RNA Gene	17	GC02M111007	0.909670948982239	https://www.genecards.org/cgi-bin/carddisp.pl?gene=MIR4435-2HG
MELTF-AS1	MELTF Antisense RNA 1	RNA Gene	12	GC03P197000	0.909670948982239	https://www.genecards.org/cgi-bin/carddisp.pl?gene=MELTF-AS1
THBD	Thrombomodulin	Protein Coding	42	GC20M023026	0.907593667507172	https://www.genecards.org/cgi-bin/carddisp.pl?gene=THBD
RECK	Reversion Inducing Cysteine Rich Protein With Kazal Motifs	Protein Coding	39	GC09P036036	0.907593667507172	https://www.genecards.org/cgi-bin/carddisp.pl?gene=RECK
TNFRSF13C	TNF Receptor Superfamily Member 13C	Protein Coding	41	GC22M052026	0.903429508209229	https://www.genecards.org/cgi-bin/carddisp.pl?gene=TNFRSF13C
IGFBP1	Insulin Like Growth Factor Binding Protein 1	Protein Coding	41	GC07P047164	0.901692152023315	https://www.genecards.org/cgi-bin/carddisp.pl?gene=IGFBP1
PRKN	Parkin RBR E3 Ubiquitin Protein Ligase	Protein Coding	37	GC06M161348	0.901692152023315	https://www.genecards.org/cgi-bin/carddisp.pl?gene=PRKN
INS	Insulin	Protein Coding	45	GC11M002159	0.889801561832428	https://www.genecards.org/cgi-bin/carddisp.pl?gene=INS
DSP	Desmoplakin	Protein Coding	48	GC06P007541	0.885510981082916	https://www.genecards.org/cgi-bin/carddisp.pl?gene=DSP
CSTA	Cystatin A	Protein Coding	43	GC03P122325	0.885510981082916	https://www.genecards.org/cgi-bin/carddisp.pl?gene=CSTA
IL12A	Interleukin 12A	Protein Coding	41	GC03P159988	0.885510981082916	https://www.genecards.org/cgi-bin/carddisp.pl?gene=IL12A
TGIF2	TGFB Induced Factor Homeobox 2	Protein Coding	38	GC20P036573	0.885510981082916	https://www.genecards.org/cgi-bin/carddisp.pl?gene=TGIF2
FOXD1	Forkhead Box D1	Protein Coding	36	GC05M073444	0.885510981082916	https://www.genecards.org/cgi-bin/carddisp.pl?gene=FOXD1
PDCD1	Programmed Cell Death 1	Protein Coding	45	GC02M241849	0.883769929409027	https://www.genecards.org/cgi-bin/carddisp.pl?gene=PDCD1
PPARA	Peroxisome Proliferator Activated Receptor Alpha	Protein Coding	44	GC22P046150	0.883769929409027	https://www.genecards.org/cgi-bin/carddisp.pl?gene=PPARA
TRPA1	Transient Receptor Potential Cation Channel Subfamily A Member 1	Protein Coding	44	GC08M072019	0.883769929409027	https://www.genecards.org/cgi-bin/carddisp.pl?gene=TRPA1
IL17B	Interleukin 17B	Protein Coding	39	GC05M149371	0.883769929409027	https://www.genecards.org/cgi-bin/carddisp.pl?gene=IL17B
LTBR	Lymphotoxin Beta Receptor	Protein Coding	39	GC12P006375	0.883769929409027	https://www.genecards.org/cgi-bin/carddisp.pl?gene=LTBR
KIR2DS4	Killer Cell Immunoglobulin Like Receptor, Two Ig Domains And Short Cytoplasmic Tail 4	Protein Coding	31	GC19P060001	0.883769929409027	https://www.genecards.org/cgi-bin/carddisp.pl?gene=KIR2DS4
ADAMTS12	ADAM Metallopeptidase With Thrombospondin Type 1 Motif 12	Protein Coding	38	GC05M033524	0.881587266921997	https://www.genecards.org/cgi-bin/carddisp.pl?gene=ADAMTS12
AHR	Aryl Hydrocarbon Receptor	Protein Coding	47	GC07P016916	0.869461715221405	https://www.genecards.org/cgi-bin/carddisp.pl?gene=AHR
YY1	YY1 Transcription Factor	Protein Coding	46	GC14P100238	0.869461715221405	https://www.genecards.org/cgi-bin/carddisp.pl?gene=YY1
HABP2	Hyaluronan Binding Protein 2	Protein Coding	44	GC10P113550	0.869461715221405	https://www.genecards.org/cgi-bin/carddisp.pl?gene=HABP2
GALE	UDP-Galactose-4-Epimerase	Protein Coding	43	GC01M023795	0.869461715221405	https://www.genecards.org/cgi-bin/carddisp.pl?gene=GALE
HIF3A	Hypoxia Inducible Factor 3 Subunit Alpha	Protein Coding	39	GC19P046297	0.869461715221405	https://www.genecards.org/cgi-bin/carddisp.pl?gene=HIF3A
KLRB1	Killer Cell Lectin Like Receptor B1	Protein Coding	39	GC12M017564	0.869461715221405	https://www.genecards.org/cgi-bin/carddisp.pl?gene=KLRB1
FIP1L1	Factor Interacting With PAPOLA And CPSF1	Protein Coding	37	GC04P053406	0.869461715221405	https://www.genecards.org/cgi-bin/carddisp.pl?gene=FIP1L1
DCSTAMP	Dendrocyte Expressed Seven Transmembrane Protein	Protein Coding	34	GC08P104339	0.869461715221405	https://www.genecards.org/cgi-bin/carddisp.pl?gene=DCSTAMP
PRNCR1	Prostate Cancer Associated Non-Coding RNA 1	RNA Gene	13	GC08P127079	0.869461715221405	https://www.genecards.org/cgi-bin/carddisp.pl?gene=PRNCR1
ADA	Adenosine Deaminase	Protein Coding	49	GC20M044620	0.868580222129822	https://www.genecards.org/cgi-bin/carddisp.pl?gene=ADA
CD4	CD4 Molecule	Protein Coding	47	GC12P006786	0.862321138381958	https://www.genecards.org/cgi-bin/carddisp.pl?gene=CD4
FLNA	Filamin A	Protein Coding	47	GC0XM154348	0.862321138381958	https://www.genecards.org/cgi-bin/carddisp.pl?gene=FLNA
GPT2	Glutamic--Pyruvic Transaminase 2	Protein Coding	45	GC16P046885	0.862321138381958	https://www.genecards.org/cgi-bin/carddisp.pl?gene=GPT2
FAH	Fumarylacetoacetate Hydrolase	Protein Coding	45	GC15P080152	0.862321138381958	https://www.genecards.org/cgi-bin/carddisp.pl?gene=FAH
PDE6A	Phosphodiesterase 6A	Protein Coding	45	GC05M149857	0.862321138381958	https://www.genecards.org/cgi-bin/carddisp.pl?gene=PDE6A
HPD	4-Hydroxyphenylpyruvate Dioxygenase	Protein Coding	43	GC12M121839	0.862321138381958	https://www.genecards.org/cgi-bin/carddisp.pl?gene=HPD
FMR1	FMRP Translational Regulator 1	Protein Coding	43	GC0XP147933	0.862321138381958	https://www.genecards.org/cgi-bin/carddisp.pl?gene=FMR1
PSTPIP1	Proline-Serine-Threonine Phosphatase Interacting Protein 1	Protein Coding	43	GC15P076993	0.862321138381958	https://www.genecards.org/cgi-bin/carddisp.pl?gene=PSTPIP1
CHST14	Carbohydrate Sulfotransferase 14	Protein Coding	40	GC15P040470	0.862321138381958	https://www.genecards.org/cgi-bin/carddisp.pl?gene=CHST14
FBN2	Fibrillin 2	Protein Coding	40	GC05M128257	0.862321138381958	https://www.genecards.org/cgi-bin/carddisp.pl?gene=FBN2
PACSIN1	Protein Kinase C And Casein Kinase Substrate In Neurons 1	Protein Coding	39	GC06P064249	0.862321138381958	https://www.genecards.org/cgi-bin/carddisp.pl?gene=PACSIN1
HPS6	HPS6 Biogenesis Of Lysosomal Organelles Complex 2 Subunit 3	Protein Coding	38	GC10P102065	0.862321138381958	https://www.genecards.org/cgi-bin/carddisp.pl?gene=HPS6
ST18	ST18 C2H2C-Type Zinc Finger Transcription Factor	Protein Coding	37	GC08M052110	0.862321138381958	https://www.genecards.org/cgi-bin/carddisp.pl?gene=ST18
ERAP2	Endoplasmic Reticulum Aminopeptidase 2	Protein Coding	36	GC05P096875	0.862321138381958	https://www.genecards.org/cgi-bin/carddisp.pl?gene=ERAP2
EPDR1	Ependymin Related 1	Protein Coding	35	GC07P037701	0.862321138381958	https://www.genecards.org/cgi-bin/carddisp.pl?gene=EPDR1
SAA2	Serum Amyloid A2	Protein Coding	35	GC11M018238	0.862321138381958	https://www.genecards.org/cgi-bin/carddisp.pl?gene=SAA2
VIT	Vitrin	Protein Coding	35	GC02P036696	0.862321138381958	https://www.genecards.org/cgi-bin/carddisp.pl?gene=VIT
YIPF3	Yip1 Domain Family Member 3	Protein Coding	34	GC06M054432	0.862321138381958	https://www.genecards.org/cgi-bin/carddisp.pl?gene=YIPF3
ANKAR	Ankyrin And Armadillo Repeat Containing	Protein Coding	31	GC02P189674	0.862321138381958	https://www.genecards.org/cgi-bin/carddisp.pl?gene=ANKAR
H2AC18	H2A Clustered Histone 18	Protein Coding	25	GC01M150368	0.862321138381958	https://www.genecards.org/cgi-bin/carddisp.pl?gene=H2AC18
NEMP2	Nuclear Envelope Integral Membrane Protein 2	Protein Coding	21	GC02M190455	0.862321138381958	https://www.genecards.org/cgi-bin/carddisp.pl?gene=NEMP2
MIR4497	MicroRNA 4497	RNA Gene	11	GC12P109833	0.862321138381958	https://www.genecards.org/cgi-bin/carddisp.pl?gene=MIR4497
PLA2G3	Phospholipase A2 Group III	Protein Coding	36	GC22M032554	0.859980165958405	https://www.genecards.org/cgi-bin/carddisp.pl?gene=PLA2G3
PIK3CA	Phosphatidylinositol-4,5-Bisphosphate 3-Kinase Catalytic Subunit Alpha	Protein Coding	51	GC03P179148	0.858088254928589	https://www.genecards.org/cgi-bin/carddisp.pl?gene=PIK3CA
NR1H3	Nuclear Receptor Subfamily 1 Group H Member 3	Protein Coding	45	GC11P047248	0.858088254928589	https://www.genecards.org/cgi-bin/carddisp.pl?gene=NR1H3
XYLT2	Xylosyltransferase 2	Protein Coding	43	GC17P050347	0.858088254928589	https://www.genecards.org/cgi-bin/carddisp.pl?gene=XYLT2
C5AR1	Complement C5a Receptor 1	Protein Coding	42	GC19P047290	0.858088254928589	https://www.genecards.org/cgi-bin/carddisp.pl?gene=C5AR1
SLC23A2	Solute Carrier Family 23 Member 2	Protein Coding	41	GC20M004852	0.858088254928589	https://www.genecards.org/cgi-bin/carddisp.pl?gene=SLC23A2
BBC3	BCL2 Binding Component 3	Protein Coding	39	GC19M047220	0.858088254928589	https://www.genecards.org/cgi-bin/carddisp.pl?gene=BBC3
SCG2	Secretogranin II	Protein Coding	38	GC02M223596	0.858088254928589	https://www.genecards.org/cgi-bin/carddisp.pl?gene=SCG2
FGF21	Fibroblast Growth Factor 21	Protein Coding	37	GC19P048790	0.858088254928589	https://www.genecards.org/cgi-bin/carddisp.pl?gene=FGF21
GSTT1	Glutathione S-Transferase Theta 1	Protein Coding	31	GC22Mi00270	0.858088254928589	https://www.genecards.org/cgi-bin/carddisp.pl?gene=GSTT1
MIR29B2	MicroRNA 29b-2	RNA Gene	18	GC01M207806	0.858088254928589	https://www.genecards.org/cgi-bin/carddisp.pl?gene=MIR29B2
MIR29C	MicroRNA 29c	RNA Gene	18	GC01M207802	0.858088254928589	https://www.genecards.org/cgi-bin/carddisp.pl?gene=MIR29C
MIR483	MicroRNA 483	RNA Gene	18	GC11M002255	0.858088254928589	https://www.genecards.org/cgi-bin/carddisp.pl?gene=MIR483
MIR338	MicroRNA 338	RNA Gene	17	GC17M081126	0.858088254928589	https://www.genecards.org/cgi-bin/carddisp.pl?gene=MIR338
NKILA	NF-KappaB Interacting LncRNA	RNA Gene	10	GC20P057711	0.858088254928589	https://www.genecards.org/cgi-bin/carddisp.pl?gene=NKILA
HSD11B1	Hydroxysteroid 11-Beta Dehydrogenase 1	Protein Coding	48	GC01P209686	0.857273101806641	https://www.genecards.org/cgi-bin/carddisp.pl?gene=HSD11B1
LRP1	LDL Receptor Related Protein 1	Protein Coding	45	GC12P057128	0.857273101806641	https://www.genecards.org/cgi-bin/carddisp.pl?gene=LRP1
HPSE	Heparanase	Protein Coding	43	GC04M083292	0.857273101806641	https://www.genecards.org/cgi-bin/carddisp.pl?gene=HPSE
L3MBTL2	L3MBTL Histone Methyl-Lysine Binding Protein 2	Protein Coding	35	GC22P041205	0.848597407341003	https://www.genecards.org/cgi-bin/carddisp.pl?gene=L3MBTL2
L13304-025		RNA Gene	4	GC22M052375	0.848597407341003	https://www.genecards.org/cgi-bin/carddisp.pl?gene=L13304-025
AB372731		RNA Gene	3	GC22M052181	0.848597407341003	https://www.genecards.org/cgi-bin/carddisp.pl?gene=AB372731
HSALNG0135621		RNA Gene	3	GC22M052276	0.848597407341003	https://www.genecards.org/cgi-bin/carddisp.pl?gene=HSALNG0135621
APOH	Apolipoprotein H	Protein Coding	41	GC17M066212	0.83682119846344	https://www.genecards.org/cgi-bin/carddisp.pl?gene=APOH
TMED2	Transmembrane P24 Trafficking Protein 2	Protein Coding	35	GC12P123584	0.835824310779572	https://www.genecards.org/cgi-bin/carddisp.pl?gene=TMED2
ATM	ATM Serine/Threonine Kinase	Protein Coding	51	GC11P108222	0.830930411815643	https://www.genecards.org/cgi-bin/carddisp.pl?gene=ATM
MMP19	Matrix Metallopeptidase 19	Protein Coding	46	GC12M055835	0.830004513263702	https://www.genecards.org/cgi-bin/carddisp.pl?gene=MMP19
CHIT1	Chitinase 1	Protein Coding	41	GC01M203181	0.826188325881958	https://www.genecards.org/cgi-bin/carddisp.pl?gene=CHIT1
BMPR2	Bone Morphogenetic Protein Receptor Type 2	Protein Coding	48	GC02P202376	0.825559735298157	https://www.genecards.org/cgi-bin/carddisp.pl?gene=BMPR2
BRD4	Bromodomain Containing 4	Protein Coding	45	GC19M015236	0.825559735298157	https://www.genecards.org/cgi-bin/carddisp.pl?gene=BRD4
CS	Citrate Synthase	Protein Coding	43	GC12M056271	0.825559735298157	https://www.genecards.org/cgi-bin/carddisp.pl?gene=CS
CSF2RA	Colony Stimulating Factor 2 Receptor Subunit Alpha	Protein Coding	43	GC0XP001440	0.825559735298157	https://www.genecards.org/cgi-bin/carddisp.pl?gene=CSF2RA
CTSS	Cathepsin S	Protein Coding	43	GC01M150730	0.825559735298157	https://www.genecards.org/cgi-bin/carddisp.pl?gene=CTSS
KPNA2	Karyopherin Subunit Alpha 2	Protein Coding	43	GC17P068035	0.825559735298157	https://www.genecards.org/cgi-bin/carddisp.pl?gene=KPNA2
MSTN	Myostatin	Protein Coding	43	GC02M190055	0.825559735298157	https://www.genecards.org/cgi-bin/carddisp.pl?gene=MSTN
TRAF2	TNF Receptor Associated Factor 2	Protein Coding	43	GC09P136881	0.825559735298157	https://www.genecards.org/cgi-bin/carddisp.pl?gene=TRAF2
ULK1	Unc-51 Like Autophagy Activating Kinase 1	Protein Coding	43	GC12P131894	0.825559735298157	https://www.genecards.org/cgi-bin/carddisp.pl?gene=ULK1
PTH2R	Parathyroid Hormone 2 Receptor	Protein Coding	43	GC02P208359	0.825559735298157	https://www.genecards.org/cgi-bin/carddisp.pl?gene=PTH2R
SFTPB	Surfactant Protein B	Protein Coding	43	GC02M085657	0.825559735298157	https://www.genecards.org/cgi-bin/carddisp.pl?gene=SFTPB
SFTPC	Surfactant Protein C	Protein Coding	43	GC08P022156	0.825559735298157	https://www.genecards.org/cgi-bin/carddisp.pl?gene=SFTPC
DNTT	DNA Nucleotidylexotransferase	Protein Coding	41	GC10P096304	0.825559735298157	https://www.genecards.org/cgi-bin/carddisp.pl?gene=DNTT
SFTPD	Surfactant Protein D	Protein Coding	41	GC10M079937	0.825559735298157	https://www.genecards.org/cgi-bin/carddisp.pl?gene=SFTPD
CMKLR1	Chemerin Chemokine-Like Receptor 1	Protein Coding	40	GC12M108288	0.825559735298157	https://www.genecards.org/cgi-bin/carddisp.pl?gene=CMKLR1
SFTPA1	Surfactant Protein A1	Protein Coding	40	GC10P088437	0.825559735298157	https://www.genecards.org/cgi-bin/carddisp.pl?gene=SFTPA1
MFAP4	Microfibril Associated Protein 4	Protein Coding	38	GC17M019383	0.825559735298157	https://www.genecards.org/cgi-bin/carddisp.pl?gene=MFAP4
IL1F10	Interleukin 1 Family Member 10	Protein Coding	37	GC02P113067	0.825559735298157	https://www.genecards.org/cgi-bin/carddisp.pl?gene=IL1F10
SLC25A27	Solute Carrier Family 25 Member 27	Protein Coding	37	GC06P046652	0.825559735298157	https://www.genecards.org/cgi-bin/carddisp.pl?gene=SLC25A27
TET1	Tet Methylcytosine Dioxygenase 1	Protein Coding	37	GC10P068560	0.825559735298157	https://www.genecards.org/cgi-bin/carddisp.pl?gene=TET1
MIR23A	MicroRNA 23a	RNA Gene	20	GC19M014242	0.825559735298157	https://www.genecards.org/cgi-bin/carddisp.pl?gene=MIR23A
MIR211	MicroRNA 211	RNA Gene	19	GC15M031065	0.825559735298157	https://www.genecards.org/cgi-bin/carddisp.pl?gene=MIR211
HOTAIRM1	HOXA Transcript Antisense RNA, Myeloid-Specific 1	RNA Gene	19	GC07P027095	0.825559735298157	https://www.genecards.org/cgi-bin/carddisp.pl?gene=HOTAIRM1
MIR137	MicroRNA 137	RNA Gene	18	GC01M098046	0.825559735298157	https://www.genecards.org/cgi-bin/carddisp.pl?gene=MIR137
MIR940	MicroRNA 940	RNA Gene	15	GC16P002271	0.825559735298157	https://www.genecards.org/cgi-bin/carddisp.pl?gene=MIR940
MIR300	MicroRNA 300	RNA Gene	13	GC14P107720	0.825559735298157	https://www.genecards.org/cgi-bin/carddisp.pl?gene=MIR300
MIR4498	MicroRNA 4498	RNA Gene	9	GC12M120155	0.825559735298157	https://www.genecards.org/cgi-bin/carddisp.pl?gene=MIR4498
OAP	Osteoarthrosis, Precocious	Uncategorized	2	GC11U900760	0.825559735298157	https://www.genecards.org/cgi-bin/carddisp.pl?gene=OAP
LOC106728418	LEP 5' Regulatory Region	Biological Region	1	GC07P128238	0.825559735298157	https://www.genecards.org/cgi-bin/carddisp.pl?gene=LOC106728418
CEBPB	CCAAT Enhancer Binding Protein Beta	Protein Coding	42	GC20P050190	0.821969032287598	https://www.genecards.org/cgi-bin/carddisp.pl?gene=CEBPB
PYCARD	PYD And CARD Domain Containing	Protein Coding	41	GC16M031201	0.814881145954132	https://www.genecards.org/cgi-bin/carddisp.pl?gene=PYCARD
THY1	Thy-1 Cell Surface Antigen	Protein Coding	40	GC11M119417	0.814881145954132	https://www.genecards.org/cgi-bin/carddisp.pl?gene=THY1
EP300	E1A Binding Protein P300	Protein Coding	49	GC22P041091	0.808380961418152	https://www.genecards.org/cgi-bin/carddisp.pl?gene=EP300
KAT5	Lysine Acetyltransferase 5	Protein Coding	45	GC11P065711	0.808380961418152	https://www.genecards.org/cgi-bin/carddisp.pl?gene=KAT5
ITIH1	Inter-Alpha-Trypsin Inhibitor Heavy Chain 1	Protein Coding	39	GC03P052777	0.808380961418152	https://www.genecards.org/cgi-bin/carddisp.pl?gene=ITIH1
ILF3	Interleukin Enhancer Binding Factor 3	Protein Coding	37	GC19P010655	0.808380961418152	https://www.genecards.org/cgi-bin/carddisp.pl?gene=ILF3
CEACAM4	CEA Cell Adhesion Molecule 4	Protein Coding	32	GC19M053586	0.808380961418152	https://www.genecards.org/cgi-bin/carddisp.pl?gene=CEACAM4
TNIP1	TNFAIP3 Interacting Protein 1	Protein Coding	39	GC05M151029	0.805752813816071	https://www.genecards.org/cgi-bin/carddisp.pl?gene=TNIP1
CHUK	Component Of Inhibitor Of Nuclear Factor Kappa B Kinase Complex	Protein Coding	50	GC10M100188	0.805278241634369	https://www.genecards.org/cgi-bin/carddisp.pl?gene=CHUK
CCK	Cholecystokinin	Protein Coding	40	GC03M042274	0.803507685661316	https://www.genecards.org/cgi-bin/carddisp.pl?gene=CCK
TREM1	Triggering Receptor Expressed On Myeloid Cells 1	Protein Coding	39	GC06M041267	0.803507685661316	https://www.genecards.org/cgi-bin/carddisp.pl?gene=TREM1
ADAM15	ADAM Metallopeptidase Domain 15	Protein Coding	40	GC01P155023	0.799777150154114	https://www.genecards.org/cgi-bin/carddisp.pl?gene=ADAM15
SMPD1	Sphingomyelin Phosphodiesterase 1	Protein Coding	45	GC11P006390	0.799349009990692	https://www.genecards.org/cgi-bin/carddisp.pl?gene=SMPD1
ADAMTS15	ADAM Metallopeptidase With Thrombospondin Type 1 Motif 15	Protein Coding	35	GC11P130448	0.799349009990692	https://www.genecards.org/cgi-bin/carddisp.pl?gene=ADAMTS15
ITGAL	Integrin Subunit Alpha L	Protein Coding	44	GC16P030472	0.797476053237915	https://www.genecards.org/cgi-bin/carddisp.pl?gene=ITGAL
HSPA4	Heat Shock Protein Family A (Hsp70) Member 4	Protein Coding	40	GC05P133051	0.797476053237915	https://www.genecards.org/cgi-bin/carddisp.pl?gene=HSPA4
IL22RA1	Interleukin 22 Receptor Subunit Alpha 1	Protein Coding	37	GC01M024119	0.797476053237915	https://www.genecards.org/cgi-bin/carddisp.pl?gene=IL22RA1
PPP3CA	Protein Phosphatase 3 Catalytic Subunit Alpha	Protein Coding	51	GC04M101024	0.783167839050293	https://www.genecards.org/cgi-bin/carddisp.pl?gene=PPP3CA
SRC	SRC Proto-Oncogene, Non-Receptor Tyrosine Kinase	Protein Coding	50	GC20P037344	0.783167839050293	https://www.genecards.org/cgi-bin/carddisp.pl?gene=SRC
EDNRA	Endothelin Receptor Type A	Protein Coding	48	GC04P147480	0.783167839050293	https://www.genecards.org/cgi-bin/carddisp.pl?gene=EDNRA
ESRRB	Estrogen Related Receptor Beta	Protein Coding	48	GC14P076310	0.783167839050293	https://www.genecards.org/cgi-bin/carddisp.pl?gene=ESRRB
GSTP1	Glutathione S-Transferase Pi 1	Protein Coding	48	GC11P067583	0.783167839050293	https://www.genecards.org/cgi-bin/carddisp.pl?gene=GSTP1
CYP2D6	Cytochrome P450 Family 2 Subfamily D Member 6	Protein Coding	47	GC22M042126	0.783167839050293	https://www.genecards.org/cgi-bin/carddisp.pl?gene=CYP2D6
PDPK1	3-Phosphoinositide Dependent Protein Kinase 1	Protein Coding	47	GC16P002537	0.783167839050293	https://www.genecards.org/cgi-bin/carddisp.pl?gene=PDPK1
TP63	Tumor Protein P63	Protein Coding	47	GC03P189598	0.783167839050293	https://www.genecards.org/cgi-bin/carddisp.pl?gene=TP63
PIK3CB	Phosphatidylinositol-4,5-Bisphosphate 3-Kinase Catalytic Subunit Beta	Protein Coding	47	GC03M138652	0.783167839050293	https://www.genecards.org/cgi-bin/carddisp.pl?gene=PIK3CB
FAAH	Fatty Acid Amide Hydrolase	Protein Coding	46	GC01P046394	0.783167839050293	https://www.genecards.org/cgi-bin/carddisp.pl?gene=FAAH
GLB1	Galactosidase Beta 1	Protein Coding	46	GC03M032963	0.783167839050293	https://www.genecards.org/cgi-bin/carddisp.pl?gene=GLB1
KEAP1	Kelch Like ECH Associated Protein 1	Protein Coding	46	GC19M010486	0.783167839050293	https://www.genecards.org/cgi-bin/carddisp.pl?gene=KEAP1
CD3D	CD3d Molecule	Protein Coding	45	GC11M118338	0.783167839050293	https://www.genecards.org/cgi-bin/carddisp.pl?gene=CD3D
CSNK1E	Casein Kinase 1 Epsilon	Protein Coding	45	GC22M052186	0.783167839050293	https://www.genecards.org/cgi-bin/carddisp.pl?gene=CSNK1E
HCFC1	Host Cell Factor C1	Protein Coding	45	GC0XM153947	0.783167839050293	https://www.genecards.org/cgi-bin/carddisp.pl?gene=HCFC1
ENO2	Enolase 2	Protein Coding	45	GC12P006913	0.783167839050293	https://www.genecards.org/cgi-bin/carddisp.pl?gene=ENO2
TRAF3	TNF Receptor Associated Factor 3	Protein Coding	45	GC14P107460	0.783167839050293	https://www.genecards.org/cgi-bin/carddisp.pl?gene=TRAF3
PRKAA1	Protein Kinase AMP-Activated Catalytic Subunit Alpha 1	Protein Coding	45	GC05M040759	0.783167839050293	https://www.genecards.org/cgi-bin/carddisp.pl?gene=PRKAA1
SOX2	SRY-Box Transcription Factor 2	Protein Coding	45	GC03P181711	0.783167839050293	https://www.genecards.org/cgi-bin/carddisp.pl?gene=SOX2
APOB	Apolipoprotein B	Protein Coding	44	GC02M020956	0.783167839050293	https://www.genecards.org/cgi-bin/carddisp.pl?gene=APOB
C5	Complement C5	Protein Coding	44	GC09M120952	0.783167839050293	https://www.genecards.org/cgi-bin/carddisp.pl?gene=C5
DLL1	Delta Like Canonical Notch Ligand 1	Protein Coding	44	GC06M170282	0.783167839050293	https://www.genecards.org/cgi-bin/carddisp.pl?gene=DLL1
BECN1	Beclin 1	Protein Coding	44	GC17M042810	0.783167839050293	https://www.genecards.org/cgi-bin/carddisp.pl?gene=BECN1
DVL2	Dishevelled Segment Polarity Protein 2	Protein Coding	44	GC17M007225	0.783167839050293	https://www.genecards.org/cgi-bin/carddisp.pl?gene=DVL2
HYAL1	Hyaluronidase 1	Protein Coding	44	GC03M050299	0.783167839050293	https://www.genecards.org/cgi-bin/carddisp.pl?gene=HYAL1
NCAM1	Neural Cell Adhesion Molecule 1	Protein Coding	44	GC11P112961	0.783167839050293	https://www.genecards.org/cgi-bin/carddisp.pl?gene=NCAM1
NR4A3	Nuclear Receptor Subfamily 4 Group A Member 3	Protein Coding	44	GC09P099821	0.783167839050293	https://www.genecards.org/cgi-bin/carddisp.pl?gene=NR4A3
MECP2	Methyl-CpG Binding Protein 2	Protein Coding	44	GC0XM154021	0.783167839050293	https://www.genecards.org/cgi-bin/carddisp.pl?gene=MECP2
SHMT2	Serine Hydroxymethyltransferase 2	Protein Coding	44	GC12P057229	0.783167839050293	https://www.genecards.org/cgi-bin/carddisp.pl?gene=SHMT2
RIPK2	Receptor Interacting Serine/Threonine Kinase 2	Protein Coding	44	GC08P089760	0.783167839050293	https://www.genecards.org/cgi-bin/carddisp.pl?gene=RIPK2
PTPRD	Protein Tyrosine Phosphatase Receptor Type D	Protein Coding	44	GC09M008307	0.783167839050293	https://www.genecards.org/cgi-bin/carddisp.pl?gene=PTPRD
TARDBP	TAR DNA Binding Protein	Protein Coding	44	GC01P011013	0.783167839050293	https://www.genecards.org/cgi-bin/carddisp.pl?gene=TARDBP
ACSL4	Acyl-CoA Synthetase Long Chain Family Member 4	Protein Coding	43	GC0XM109624	0.783167839050293	https://www.genecards.org/cgi-bin/carddisp.pl?gene=ACSL4
BCL2L11	BCL2 Like 11	Protein Coding	43	GC02P111119	0.783167839050293	https://www.genecards.org/cgi-bin/carddisp.pl?gene=BCL2L11
BRD2	Bromodomain Containing 2	Protein Coding	43	GC06P064173	0.783167839050293	https://www.genecards.org/cgi-bin/carddisp.pl?gene=BRD2
CSPG4	Chondroitin Sulfate Proteoglycan 4	Protein Coding	43	GC15M075674	0.783167839050293	https://www.genecards.org/cgi-bin/carddisp.pl?gene=CSPG4
FOXM1	Forkhead Box M1	Protein Coding	43	GC12M002857	0.783167839050293	https://www.genecards.org/cgi-bin/carddisp.pl?gene=FOXM1
KLF5	Kruppel Like Factor 5	Protein Coding	43	GC13P073054	0.783167839050293	https://www.genecards.org/cgi-bin/carddisp.pl?gene=KLF5
GANAB	Glucosidase II Alpha Subunit	Protein Coding	43	GC11M077333	0.783167839050293	https://www.genecards.org/cgi-bin/carddisp.pl?gene=GANAB
HLA-G	Major Histocompatibility Complex, Class I, G	Protein Coding	43	GC06P064083	0.783167839050293	https://www.genecards.org/cgi-bin/carddisp.pl?gene=HLA-G
PDE5A	Phosphodiesterase 5A	Protein Coding	43	GC04M119494	0.783167839050293	https://www.genecards.org/cgi-bin/carddisp.pl?gene=PDE5A
PDE4A	Phosphodiesterase 4A	Protein Coding	43	GC19P010416	0.783167839050293	https://www.genecards.org/cgi-bin/carddisp.pl?gene=PDE4A
NFATC4	Nuclear Factor Of Activated T Cells 4	Protein Coding	43	GC14P024365	0.783167839050293	https://www.genecards.org/cgi-bin/carddisp.pl?gene=NFATC4
PKM	Pyruvate Kinase M1/2	Protein Coding	43	GC15M072199	0.783167839050293	https://www.genecards.org/cgi-bin/carddisp.pl?gene=PKM
NR1I3	Nuclear Receptor Subfamily 1 Group I Member 3	Protein Coding	43	GC01M161229	0.783167839050293	https://www.genecards.org/cgi-bin/carddisp.pl?gene=NR1I3
MFGE8	Milk Fat Globule EGF And Factor V/VIII Domain Containing	Protein Coding	43	GC15M088898	0.783167839050293	https://www.genecards.org/cgi-bin/carddisp.pl?gene=MFGE8
RBP4	Retinol Binding Protein 4	Protein Coding	43	GC10M093591	0.783167839050293	https://www.genecards.org/cgi-bin/carddisp.pl?gene=RBP4
RIPK4	Receptor Interacting Serine/Threonine Kinase 4	Protein Coding	43	GC21M041739	0.783167839050293	https://www.genecards.org/cgi-bin/carddisp.pl?gene=RIPK4
PFKFB3	6-Phosphofructo-2-Kinase/Fructose-2,6-Biphosphatase 3	Protein Coding	43	GC10P006144	0.783167839050293	https://www.genecards.org/cgi-bin/carddisp.pl?gene=PFKFB3
SPHK2	Sphingosine Kinase 2	Protein Coding	43	GC19P048619	0.783167839050293	https://www.genecards.org/cgi-bin/carddisp.pl?gene=SPHK2
WIF1	WNT Inhibitory Factor 1	Protein Coding	43	GC12M065050	0.783167839050293	https://www.genecards.org/cgi-bin/carddisp.pl?gene=WIF1
APOL1	Apolipoprotein L1	Protein Coding	42	GC22P036253	0.783167839050293	https://www.genecards.org/cgi-bin/carddisp.pl?gene=APOL1
COL6A3	Collagen Type VI Alpha 3 Chain	Protein Coding	42	GC02M237324	0.783167839050293	https://www.genecards.org/cgi-bin/carddisp.pl?gene=COL6A3
TRIM24	Tripartite Motif Containing 24	Protein Coding	42	GC07P138460	0.783167839050293	https://www.genecards.org/cgi-bin/carddisp.pl?gene=TRIM24
TFF1	Trefoil Factor 1	Protein Coding	42	GC21M042362	0.783167839050293	https://www.genecards.org/cgi-bin/carddisp.pl?gene=TFF1
SULT2A1	Sulfotransferase Family 2A Member 1	Protein Coding	42	GC19M047870	0.783167839050293	https://www.genecards.org/cgi-bin/carddisp.pl?gene=SULT2A1
DDIT4	DNA Damage Inducible Transcript 4	Protein Coding	41	GC10P072273	0.783167839050293	https://www.genecards.org/cgi-bin/carddisp.pl?gene=DDIT4
CBX4	Chromobox 4	Protein Coding	41	GC17M079833	0.783167839050293	https://www.genecards.org/cgi-bin/carddisp.pl?gene=CBX4
GPX3	Glutathione Peroxidase 3	Protein Coding	41	GC05P150997	0.783167839050293	https://www.genecards.org/cgi-bin/carddisp.pl?gene=GPX3
LGR5	Leucine Rich Repeat Containing G Protein-Coupled Receptor 5	Protein Coding	41	GC12P071439	0.783167839050293	https://www.genecards.org/cgi-bin/carddisp.pl?gene=LGR5
FOXC1	Forkhead Box C1	Protein Coding	41	GC06P001610	0.783167839050293	https://www.genecards.org/cgi-bin/carddisp.pl?gene=FOXC1
KHDRBS1	KH RNA Binding Domain Containing, Signal Transduction Associated 1	Protein Coding	41	GC01P032013	0.783167839050293	https://www.genecards.org/cgi-bin/carddisp.pl?gene=KHDRBS1
PDGFC	Platelet Derived Growth Factor C	Protein Coding	41	GC04M156760	0.783167839050293	https://www.genecards.org/cgi-bin/carddisp.pl?gene=PDGFC
HES1	Hes Family BHLH Transcription Factor 1	Protein Coding	41	GC03P194136	0.783167839050293	https://www.genecards.org/cgi-bin/carddisp.pl?gene=HES1
RIPK3	Receptor Interacting Serine/Threonine Kinase 3	Protein Coding	41	GC14M024336	0.783167839050293	https://www.genecards.org/cgi-bin/carddisp.pl?gene=RIPK3
PTGES2	Prostaglandin E Synthase 2	Protein Coding	41	GC09M128120	0.783167839050293	https://www.genecards.org/cgi-bin/carddisp.pl?gene=PTGES2
SECISBP2	SECIS Binding Protein 2	Protein Coding	41	GC09P089318	0.783167839050293	https://www.genecards.org/cgi-bin/carddisp.pl?gene=SECISBP2
STT3B	STT3 Oligosaccharyltransferase Complex Catalytic Subunit B	Protein Coding	41	GC03P031550	0.783167839050293	https://www.genecards.org/cgi-bin/carddisp.pl?gene=STT3B
PRDX4	Peroxiredoxin 4	Protein Coding	41	GC0XP023665	0.783167839050293	https://www.genecards.org/cgi-bin/carddisp.pl?gene=PRDX4
RSPO2	R-Spondin 2	Protein Coding	41	GC08M107899	0.783167839050293	https://www.genecards.org/cgi-bin/carddisp.pl?gene=RSPO2
TAGLN	Transgelin	Protein Coding	41	GC11P117199	0.783167839050293	https://www.genecards.org/cgi-bin/carddisp.pl?gene=TAGLN
ZFP36L1	ZFP36 Ring Finger Protein Like 1	Protein Coding	41	GC14M068787	0.783167839050293	https://www.genecards.org/cgi-bin/carddisp.pl?gene=ZFP36L1
CCL7	C-C Motif Chemokine Ligand 7	Protein Coding	40	GC17P034270	0.783167839050293	https://www.genecards.org/cgi-bin/carddisp.pl?gene=CCL7
DGCR8	DGCR8 Microprocessor Complex Subunit	Protein Coding	40	GC22P020080	0.783167839050293	https://www.genecards.org/cgi-bin/carddisp.pl?gene=DGCR8
BAG1	BAG Cochaperone 1	Protein Coding	40	GC09M033245	0.783167839050293	https://www.genecards.org/cgi-bin/carddisp.pl?gene=BAG1
CHKA	Choline Kinase Alpha	Protein Coding	40	GC11M068052	0.783167839050293	https://www.genecards.org/cgi-bin/carddisp.pl?gene=CHKA
LPA	Lipoprotein(A)	Protein Coding	40	GC06M160531	0.783167839050293	https://www.genecards.org/cgi-bin/carddisp.pl?gene=LPA
NOX1	NADPH Oxidase 1	Protein Coding	40	GC0XM100843	0.783167839050293	https://www.genecards.org/cgi-bin/carddisp.pl?gene=NOX1
HGFAC	HGF Activator	Protein Coding	40	GC04P003443	0.783167839050293	https://www.genecards.org/cgi-bin/carddisp.pl?gene=HGFAC
SIRT7	Sirtuin 7	Protein Coding	40	GC17M081911	0.783167839050293	https://www.genecards.org/cgi-bin/carddisp.pl?gene=SIRT7
SMN1	Survival Of Motor Neuron 1, Telomeric	Protein Coding	40	GC05P070924	0.783167839050293	https://www.genecards.org/cgi-bin/carddisp.pl?gene=SMN1
SOX11	SRY-Box Transcription Factor 11	Protein Coding	40	GC02P005703	0.783167839050293	https://www.genecards.org/cgi-bin/carddisp.pl?gene=SOX11
VPS4B	Vacuolar Protein Sorting 4 Homolog B	Protein Coding	40	GC18M063389	0.783167839050293	https://www.genecards.org/cgi-bin/carddisp.pl?gene=VPS4B
ABCD2	ATP Binding Cassette Subfamily D Member 2	Protein Coding	39	GC12M039530	0.783167839050293	https://www.genecards.org/cgi-bin/carddisp.pl?gene=ABCD2
CDK14	Cyclin Dependent Kinase 14	Protein Coding	39	GC07P090471	0.783167839050293	https://www.genecards.org/cgi-bin/carddisp.pl?gene=CDK14
FUT1	Fucosyltransferase 1 (H Blood Group)	Protein Coding	39	GC19M048748	0.783167839050293	https://www.genecards.org/cgi-bin/carddisp.pl?gene=FUT1
HS6ST2	Heparan Sulfate 6-O-Sulfotransferase 2	Protein Coding	39	GC0XM132626	0.783167839050293	https://www.genecards.org/cgi-bin/carddisp.pl?gene=HS6ST2
IL17RC	Interleukin 17 Receptor C	Protein Coding	39	GC03P009917	0.783167839050293	https://www.genecards.org/cgi-bin/carddisp.pl?gene=IL17RC
DKK3	Dickkopf WNT Signaling Pathway Inhibitor 3	Protein Coding	39	GC11M011962	0.783167839050293	https://www.genecards.org/cgi-bin/carddisp.pl?gene=DKK3
DPP7	Dipeptidyl Peptidase 7	Protein Coding	39	GC09M137111	0.783167839050293	https://www.genecards.org/cgi-bin/carddisp.pl?gene=DPP7
KLK11	Kallikrein Related Peptidase 11	Protein Coding	39	GC19M054847	0.783167839050293	https://www.genecards.org/cgi-bin/carddisp.pl?gene=KLK11
TFF2	Trefoil Factor 2	Protein Coding	39	GC21M042346	0.783167839050293	https://www.genecards.org/cgi-bin/carddisp.pl?gene=TFF2
UBE2M	Ubiquitin Conjugating Enzyme E2 M	Protein Coding	39	GC19M058555	0.783167839050293	https://www.genecards.org/cgi-bin/carddisp.pl?gene=UBE2M
UHRF1	Ubiquitin Like With PHD And Ring Finger Domains 1	Protein Coding	39	GC19P004910	0.783167839050293	https://www.genecards.org/cgi-bin/carddisp.pl?gene=UHRF1
UNC5C	Unc-5 Netrin Receptor C	Protein Coding	39	GC04M095162	0.783167839050293	https://www.genecards.org/cgi-bin/carddisp.pl?gene=UNC5C
SDCBP	Syndecan Binding Protein	Protein Coding	39	GC08P058539	0.783167839050293	https://www.genecards.org/cgi-bin/carddisp.pl?gene=SDCBP
CPEB1	Cytoplasmic Polyadenylation Element Binding Protein 1	Protein Coding	38	GC15M082543	0.783167839050293	https://www.genecards.org/cgi-bin/carddisp.pl?gene=CPEB1
BOK	BCL2 Family Apoptosis Regulator BOK	Protein Coding	38	GC02P241558	0.783167839050293	https://www.genecards.org/cgi-bin/carddisp.pl?gene=BOK
EN1	Engrailed Homeobox 1	Protein Coding	38	GC02M118842	0.783167839050293	https://www.genecards.org/cgi-bin/carddisp.pl?gene=EN1
LGR4	Leucine Rich Repeat Containing G Protein-Coupled Receptor 4	Protein Coding	38	GC11M027365	0.783167839050293	https://www.genecards.org/cgi-bin/carddisp.pl?gene=LGR4
TSC22D3	TSC22 Domain Family Member 3	Protein Coding	38	GC0XM107713	0.783167839050293	https://www.genecards.org/cgi-bin/carddisp.pl?gene=TSC22D3
TUFT1	Tuftelin 1	Protein Coding	38	GC01P151513	0.783167839050293	https://www.genecards.org/cgi-bin/carddisp.pl?gene=TUFT1
CREB3	CAMP Responsive Element Binding Protein 3	Protein Coding	37	GC09P036997	0.783167839050293	https://www.genecards.org/cgi-bin/carddisp.pl?gene=CREB3
CD160	CD160 Molecule	Protein Coding	37	GC01P145719	0.783167839050293	https://www.genecards.org/cgi-bin/carddisp.pl?gene=CD160
BCL2L13	BCL2 Like 13	Protein Coding	37	GC22P017628	0.783167839050293	https://www.genecards.org/cgi-bin/carddisp.pl?gene=BCL2L13
DUSP19	Dual Specificity Phosphatase 19	Protein Coding	37	GC02P183078	0.783167839050293	https://www.genecards.org/cgi-bin/carddisp.pl?gene=DUSP19
FOXP4	Forkhead Box P4	Protein Coding	37	GC06P064326	0.783167839050293	https://www.genecards.org/cgi-bin/carddisp.pl?gene=FOXP4
DSTN	Destrin, Actin Depolymerizing Factor	Protein Coding	37	GC20P017550	0.783167839050293	https://www.genecards.org/cgi-bin/carddisp.pl?gene=DSTN
OXA1L	OXA1L Mitochondrial Inner Membrane Protein	Protein Coding	37	GC14P022766	0.783167839050293	https://www.genecards.org/cgi-bin/carddisp.pl?gene=OXA1L
SUB1	SUB1 Regulator Of Transcription	Protein Coding	37	GC05P032555	0.783167839050293	https://www.genecards.org/cgi-bin/carddisp.pl?gene=SUB1
CCAR2	Cell Cycle And Apoptosis Regulator 2	Protein Coding	36	GC08P022604	0.783167839050293	https://www.genecards.org/cgi-bin/carddisp.pl?gene=CCAR2
CCL16	C-C Motif Chemokine Ligand 16	Protein Coding	36	GC17M035976	0.783167839050293	https://www.genecards.org/cgi-bin/carddisp.pl?gene=CCL16
CRTAC1	Cartilage Acidic Protein 1	Protein Coding	36	GC10M097865	0.783167839050293	https://www.genecards.org/cgi-bin/carddisp.pl?gene=CRTAC1
CKLF	Chemokine Like Factor	Protein Coding	36	GC16P066552	0.783167839050293	https://www.genecards.org/cgi-bin/carddisp.pl?gene=CKLF
FIS1	Fission, Mitochondrial 1	Protein Coding	36	GC07M101239	0.783167839050293	https://www.genecards.org/cgi-bin/carddisp.pl?gene=FIS1
LAG3	Lymphocyte Activating 3	Protein Coding	36	GC12P015364	0.783167839050293	https://www.genecards.org/cgi-bin/carddisp.pl?gene=LAG3
NID2	Nidogen 2	Protein Coding	36	GC14M052004	0.783167839050293	https://www.genecards.org/cgi-bin/carddisp.pl?gene=NID2
YAF2	YY1 Associated Factor 2	Protein Coding	36	GC12M042157	0.783167839050293	https://www.genecards.org/cgi-bin/carddisp.pl?gene=YAF2
FUT4	Fucosyltransferase 4	Protein Coding	35	GC11P094544	0.783167839050293	https://www.genecards.org/cgi-bin/carddisp.pl?gene=FUT4
NKX3-2	NK3 Homeobox 2	Protein Coding	35	GC04M013542	0.783167839050293	https://www.genecards.org/cgi-bin/carddisp.pl?gene=NKX3-2
RACK1	Receptor For Activated C Kinase 1	Protein Coding	35	GC05M181511	0.783167839050293	https://www.genecards.org/cgi-bin/carddisp.pl?gene=RACK1
CORT	Cortistatin	Protein Coding	34	GC01P010449	0.783167839050293	https://www.genecards.org/cgi-bin/carddisp.pl?gene=CORT
TRIM59	Tripartite Motif Containing 59	Protein Coding	34	GC03M160432	0.783167839050293	https://www.genecards.org/cgi-bin/carddisp.pl?gene=TRIM59
CCL14	C-C Motif Chemokine Ligand 14	Protein Coding	33	GC17M037671	0.783167839050293	https://www.genecards.org/cgi-bin/carddisp.pl?gene=CCL14
CCL15	C-C Motif Chemokine Ligand 15	Protein Coding	33	GC17M035996	0.783167839050293	https://www.genecards.org/cgi-bin/carddisp.pl?gene=CCL15
ATG2B	Autophagy Related 2B	Protein Coding	33	GC14M097769	0.783167839050293	https://www.genecards.org/cgi-bin/carddisp.pl?gene=ATG2B
GRINA	Glutamate Ionotropic Receptor NMDA Type Subunit Associated Protein 1	Protein Coding	33	GC08P143990	0.783167839050293	https://www.genecards.org/cgi-bin/carddisp.pl?gene=GRINA
MICAL3	Microtubule Associated Monooxygenase, Calponin And LIM Domain Containing 3	Protein Coding	33	GC22M017814	0.783167839050293	https://www.genecards.org/cgi-bin/carddisp.pl?gene=MICAL3
HSH2D	Hematopoietic SH2 Domain Containing	Protein Coding	33	GC19P030268	0.783167839050293	https://www.genecards.org/cgi-bin/carddisp.pl?gene=HSH2D
SHROOM1	Shroom Family Member 1	Protein Coding	33	GC05M132822	0.783167839050293	https://www.genecards.org/cgi-bin/carddisp.pl?gene=SHROOM1
TM2D3	TM2 Domain Containing 3	Protein Coding	32	GC15M101621	0.783167839050293	https://www.genecards.org/cgi-bin/carddisp.pl?gene=TM2D3
XCL2	X-C Motif Chemokine Ligand 2	Protein Coding	29	GC01M168510	0.783167839050293	https://www.genecards.org/cgi-bin/carddisp.pl?gene=XCL2
TUT7	Terminal Uridylyl Transferase 7	Protein Coding	27	GC09M088599	0.783167839050293	https://www.genecards.org/cgi-bin/carddisp.pl?gene=TUT7
KCNQ1OT1	KCNQ1 Opposite Strand/Antisense Transcript 1	RNA Gene	26	GC11M002661	0.783167839050293	https://www.genecards.org/cgi-bin/carddisp.pl?gene=KCNQ1OT1
CASC2	Cancer Susceptibility 2	RNA Gene	24	GC10P118046	0.783167839050293	https://www.genecards.org/cgi-bin/carddisp.pl?gene=CASC2
MIR122	MicroRNA 122	RNA Gene	21	GC18P058451	0.783167839050293	https://www.genecards.org/cgi-bin/carddisp.pl?gene=MIR122
MIR125A	MicroRNA 125a	RNA Gene	21	GC19P051720	0.783167839050293	https://www.genecards.org/cgi-bin/carddisp.pl?gene=MIR125A
MIR196A2	MicroRNA 196a-2	RNA Gene	21	GC12P054680	0.783167839050293	https://www.genecards.org/cgi-bin/carddisp.pl?gene=MIR196A2
MIR370	MicroRNA 370	RNA Gene	21	GC14P107407	0.783167839050293	https://www.genecards.org/cgi-bin/carddisp.pl?gene=MIR370
MIR181C	MicroRNA 181c	RNA Gene	20	GC19P013912	0.783167839050293	https://www.genecards.org/cgi-bin/carddisp.pl?gene=MIR181C
MIR30B	MicroRNA 30b	RNA Gene	20	GC08M134800	0.783167839050293	https://www.genecards.org/cgi-bin/carddisp.pl?gene=MIR30B
MIR449A	MicroRNA 449a	RNA Gene	20	GC05M055171	0.783167839050293	https://www.genecards.org/cgi-bin/carddisp.pl?gene=MIR449A
MIR138-1	MicroRNA 138-1	RNA Gene	20	GC03P044115	0.783167839050293	https://www.genecards.org/cgi-bin/carddisp.pl?gene=MIR138-1
MIR138-2	MicroRNA 138-2	RNA Gene	20	GC16P056860	0.783167839050293	https://www.genecards.org/cgi-bin/carddisp.pl?gene=MIR138-2
MIR152	MicroRNA 152	RNA Gene	20	GC17M048037	0.783167839050293	https://www.genecards.org/cgi-bin/carddisp.pl?gene=MIR152
MIR200B	MicroRNA 200b	RNA Gene	20	GC01P001167	0.783167839050293	https://www.genecards.org/cgi-bin/carddisp.pl?gene=MIR200B
MIR23B	MicroRNA 23b	RNA Gene	20	GC09P095085	0.783167839050293	https://www.genecards.org/cgi-bin/carddisp.pl?gene=MIR23B
SNHG5	Small Nucleolar RNA Host Gene 5	RNA Gene	20	GC06M085650	0.783167839050293	https://www.genecards.org/cgi-bin/carddisp.pl?gene=SNHG5
MIR128-1	MicroRNA 128-1	RNA Gene	19	GC02P135665	0.783167839050293	https://www.genecards.org/cgi-bin/carddisp.pl?gene=MIR128-1
MIR24-1	MicroRNA 24-1	RNA Gene	19	GC09P095086	0.783167839050293	https://www.genecards.org/cgi-bin/carddisp.pl?gene=MIR24-1
MIR301A	MicroRNA 301a	RNA Gene	19	GC17M059151	0.783167839050293	https://www.genecards.org/cgi-bin/carddisp.pl?gene=MIR301A
MIR375	MicroRNA 375	RNA Gene	19	GC02M219001	0.783167839050293	https://www.genecards.org/cgi-bin/carddisp.pl?gene=MIR375
MIR337	MicroRNA 337	RNA Gene	18	GC14P107725	0.783167839050293	https://www.genecards.org/cgi-bin/carddisp.pl?gene=MIR337
MIR193A	MicroRNA 193a	RNA Gene	18	GC17P031559	0.783167839050293	https://www.genecards.org/cgi-bin/carddisp.pl?gene=MIR193A
MIR197	MicroRNA 197	RNA Gene	18	GC01P109549	0.783167839050293	https://www.genecards.org/cgi-bin/carddisp.pl?gene=MIR197
MIR24-2	MicroRNA 24-2	RNA Gene	18	GC19M014240	0.783167839050293	https://www.genecards.org/cgi-bin/carddisp.pl?gene=MIR24-2
MIR377	MicroRNA 377	RNA Gene	18	GC14P107731	0.783167839050293	https://www.genecards.org/cgi-bin/carddisp.pl?gene=MIR377
MIR451A	MicroRNA 451a	RNA Gene	18	GC17M028861	0.783167839050293	https://www.genecards.org/cgi-bin/carddisp.pl?gene=MIR451A
MIR590	MicroRNA 590	RNA Gene	18	GC07P074191	0.783167839050293	https://www.genecards.org/cgi-bin/carddisp.pl?gene=MIR590
MIR106A	MicroRNA 106a	RNA Gene	18	GC0XM134219	0.783167839050293	https://www.genecards.org/cgi-bin/carddisp.pl?gene=MIR106A
MIR324	MicroRNA 324	RNA Gene	18	GC17M007223	0.783167839050293	https://www.genecards.org/cgi-bin/carddisp.pl?gene=MIR324
MIR107	MicroRNA 107	RNA Gene	18	GC10M089600	0.783167839050293	https://www.genecards.org/cgi-bin/carddisp.pl?gene=MIR107
MIR129-2	MicroRNA 129-2	RNA Gene	18	GC11P043691	0.783167839050293	https://www.genecards.org/cgi-bin/carddisp.pl?gene=MIR129-2
MIR16-2	MicroRNA 16-2	RNA Gene	18	GC03P160413	0.783167839050293	https://www.genecards.org/cgi-bin/carddisp.pl?gene=MIR16-2
MIR129-1	MicroRNA 129-1	RNA Gene	17	GC07P128207	0.783167839050293	https://www.genecards.org/cgi-bin/carddisp.pl?gene=MIR129-1
MIR486-1	MicroRNA 486-1	RNA Gene	17	GC08M041660	0.783167839050293	https://www.genecards.org/cgi-bin/carddisp.pl?gene=MIR486-1
PCAT1	Prostate Cancer Associated Transcript 1	RNA Gene	17	GC08P126553	0.783167839050293	https://www.genecards.org/cgi-bin/carddisp.pl?gene=PCAT1
MIR124-3	MicroRNA 124-3	RNA Gene	17	GC20P063180	0.783167839050293	https://www.genecards.org/cgi-bin/carddisp.pl?gene=MIR124-3
MIR361	MicroRNA 361	RNA Gene	17	GC0XM085903	0.783167839050293	https://www.genecards.org/cgi-bin/carddisp.pl?gene=MIR361
LOXL1-AS1	LOXL1 Antisense RNA 1	RNA Gene	17	GC15M073913	0.783167839050293	https://www.genecards.org/cgi-bin/carddisp.pl?gene=LOXL1-AS1
MIR577	MicroRNA 577	RNA Gene	16	GC04P114656	0.783167839050293	https://www.genecards.org/cgi-bin/carddisp.pl?gene=MIR577
LINC00671	Long Intergenic Non-Protein Coding RNA 671	RNA Gene	16	GC17M042876	0.783167839050293	https://www.genecards.org/cgi-bin/carddisp.pl?gene=LINC00671
SNHG14	Small Nucleolar RNA Host Gene 14	RNA Gene	16	GC15P029902	0.783167839050293	https://www.genecards.org/cgi-bin/carddisp.pl?gene=SNHG14
MIR411	MicroRNA 411	RNA Gene	15	GC14P107739	0.783167839050293	https://www.genecards.org/cgi-bin/carddisp.pl?gene=MIR411
MIR105-1	MicroRNA 105-1	RNA Gene	14	GC0XM152392	0.783167839050293	https://www.genecards.org/cgi-bin/carddisp.pl?gene=MIR105-1
MIR634	MicroRNA 634	RNA Gene	14	GC17P066787	0.783167839050293	https://www.genecards.org/cgi-bin/carddisp.pl?gene=MIR634
MIR1236	MicroRNA 1236	RNA Gene	14	GC06M054200	0.783167839050293	https://www.genecards.org/cgi-bin/carddisp.pl?gene=MIR1236
MIR1202	MicroRNA 1202	RNA Gene	13	GC06P155946	0.783167839050293	https://www.genecards.org/cgi-bin/carddisp.pl?gene=MIR1202
LINC00662	Long Intergenic Non-Protein Coding RNA 662	RNA Gene	13	GC19M027663	0.783167839050293	https://www.genecards.org/cgi-bin/carddisp.pl?gene=LINC00662
MIR1277	MicroRNA 1277	RNA Gene	12	GC0XP118386	0.783167839050293	https://www.genecards.org/cgi-bin/carddisp.pl?gene=MIR1277
MIR1246	MicroRNA 1246	RNA Gene	12	GC02M176600	0.783167839050293	https://www.genecards.org/cgi-bin/carddisp.pl?gene=MIR1246
TP53COR1	Tumor Protein P53 Pathway Corepressor 1	RNA Gene	7	GC06U903133	0.783167839050293	https://www.genecards.org/cgi-bin/carddisp.pl?gene=TP53COR1
LOC112543491	Linc-UFC1	RNA Gene	4	GC01P161245	0.783167839050293	https://www.genecards.org/cgi-bin/carddisp.pl?gene=LOC112543491
LOC110283621	SPP1 5' Regulatory Region	Biological Region	1	GC04P087973	0.783167839050293	https://www.genecards.org/cgi-bin/carddisp.pl?gene=LOC110283621
JAK2	Janus Kinase 2	Protein Coding	51	GC09P004985	0.770979166030884	https://www.genecards.org/cgi-bin/carddisp.pl?gene=JAK2
APP	Amyloid Beta Precursor Protein	Protein Coding	49	GC21M025880	0.770979166030884	https://www.genecards.org/cgi-bin/carddisp.pl?gene=APP
LPL	Lipoprotein Lipase	Protein Coding	47	GC08P019901	0.770979166030884	https://www.genecards.org/cgi-bin/carddisp.pl?gene=LPL
XIAP	X-Linked Inhibitor Of Apoptosis	Protein Coding	47	GC0XP123859	0.770979166030884	https://www.genecards.org/cgi-bin/carddisp.pl?gene=XIAP
C1R	Complement C1r	Protein Coding	45	GC12M007404	0.770979166030884	https://www.genecards.org/cgi-bin/carddisp.pl?gene=C1R
DLX5	Distal-Less Homeobox 5	Protein Coding	43	GC07M097020	0.770979166030884	https://www.genecards.org/cgi-bin/carddisp.pl?gene=DLX5
ADAMTS2	ADAM Metallopeptidase With Thrombospondin Type 1 Motif 2	Protein Coding	41	GC05M179110	0.770979166030884	https://www.genecards.org/cgi-bin/carddisp.pl?gene=ADAMTS2
CEACAM8	CEA Cell Adhesion Molecule 8	Protein Coding	37	GC19M042580	0.767118573188782	https://www.genecards.org/cgi-bin/carddisp.pl?gene=CEACAM8
HDAC1	Histone Deacetylase 1	Protein Coding	47	GC01P032292	0.755880773067474	https://www.genecards.org/cgi-bin/carddisp.pl?gene=HDAC1
CFLAR	CASP8 And FADD Like Apoptosis Regulator	Protein Coding	44	GC02P201117	0.755314588546753	https://www.genecards.org/cgi-bin/carddisp.pl?gene=CFLAR
ABCB1	ATP Binding Cassette Subfamily B Member 1	Protein Coding	50	GC07M087504	0.755084097385406	https://www.genecards.org/cgi-bin/carddisp.pl?gene=ABCB1
CDH11	Cadherin 11	Protein Coding	46	GC16M064943	0.755084097385406	https://www.genecards.org/cgi-bin/carddisp.pl?gene=CDH11
HTR2A	5-Hydroxytryptamine Receptor 2A	Protein Coding	46	GC13M046831	0.755084097385406	https://www.genecards.org/cgi-bin/carddisp.pl?gene=HTR2A
GGT1	Gamma-Glutamyltransferase 1	Protein Coding	46	GC22P024583	0.755084097385406	https://www.genecards.org/cgi-bin/carddisp.pl?gene=GGT1
KDM1A	Lysine Demethylase 1A	Protein Coding	45	GC01P023019	0.755084097385406	https://www.genecards.org/cgi-bin/carddisp.pl?gene=KDM1A
FCGR2B	Fc Fragment Of IgG Receptor IIb	Protein Coding	45	GC01P161663	0.755084097385406	https://www.genecards.org/cgi-bin/carddisp.pl?gene=FCGR2B
MAP3K8	Mitogen-Activated Protein Kinase Kinase Kinase 8	Protein Coding	45	GC10P030454	0.755084097385406	https://www.genecards.org/cgi-bin/carddisp.pl?gene=MAP3K8
MMP15	Matrix Metallopeptidase 15	Protein Coding	44	GC16P058025	0.755084097385406	https://www.genecards.org/cgi-bin/carddisp.pl?gene=MMP15
FGF7	Fibroblast Growth Factor 7	Protein Coding	40	GC15P049423	0.755084097385406	https://www.genecards.org/cgi-bin/carddisp.pl?gene=FGF7
SRF	Serum Response Factor	Protein Coding	40	GC06P043171	0.755084097385406	https://www.genecards.org/cgi-bin/carddisp.pl?gene=SRF
LECT2	Leukocyte Cell Derived Chemotaxin 2	Protein Coding	35	GC05M135922	0.755084097385406	https://www.genecards.org/cgi-bin/carddisp.pl?gene=LECT2
IL26	Interleukin 26	Protein Coding	33	GC12M068201	0.755084097385406	https://www.genecards.org/cgi-bin/carddisp.pl?gene=IL26
MAPK10	Mitogen-Activated Protein Kinase 10	Protein Coding	49	GC04M085990	0.739153206348419	https://www.genecards.org/cgi-bin/carddisp.pl?gene=MAPK10
FLT1	Fms Related Receptor Tyrosine Kinase 1	Protein Coding	48	GC13M028300	0.739153206348419	https://www.genecards.org/cgi-bin/carddisp.pl?gene=FLT1
TMPO	Thymopoietin	Protein Coding	44	GC12P098515	0.739034831523895	https://www.genecards.org/cgi-bin/carddisp.pl?gene=TMPO
HDAC2	Histone Deacetylase 2	Protein Coding	49	GC06M113933	0.736618936061859	https://www.genecards.org/cgi-bin/carddisp.pl?gene=HDAC2
ITGAV	Integrin Subunit Alpha V	Protein Coding	45	GC02P186589	0.736618936061859	https://www.genecards.org/cgi-bin/carddisp.pl?gene=ITGAV
MITF	Melanocyte Inducing Transcription Factor	Protein Coding	46	GC03P069788	0.730832457542419	https://www.genecards.org/cgi-bin/carddisp.pl?gene=MITF
IL6ST	Interleukin 6 Cytokine Family Signal Transducer	Protein Coding	45	GC05M055935	0.730832457542419	https://www.genecards.org/cgi-bin/carddisp.pl?gene=IL6ST
BTLA	B And T Lymphocyte Associated	Protein Coding	37	GC03M112463	0.730832457542419	https://www.genecards.org/cgi-bin/carddisp.pl?gene=BTLA
PTPRC	Protein Tyrosine Phosphatase Receptor Type C	Protein Coding	48	GC01P198607	0.72858726978302	https://www.genecards.org/cgi-bin/carddisp.pl?gene=PTPRC
GAL	Galanin And GMAP Prepropeptide	Protein Coding	42	GC11P068684	0.72858726978302	https://www.genecards.org/cgi-bin/carddisp.pl?gene=GAL
GNS	Glucosamine (N-Acetyl)-6-Sulfatase	Protein Coding	42	GC12M064713	0.72858726978302	https://www.genecards.org/cgi-bin/carddisp.pl?gene=GNS
SNAI1	Snail Family Transcriptional Repressor 1	Protein Coding	42	GC20P049982	0.72858726978302	https://www.genecards.org/cgi-bin/carddisp.pl?gene=SNAI1
ALCAM	Activated Leukocyte Cell Adhesion Molecule	Protein Coding	41	GC03P105366	0.72858726978302	https://www.genecards.org/cgi-bin/carddisp.pl?gene=ALCAM
PLS3	Plastin 3	Protein Coding	41	GC0XP115560	0.72858726978302	https://www.genecards.org/cgi-bin/carddisp.pl?gene=PLS3
SHBG	Sex Hormone Binding Globulin	Protein Coding	39	GC17P007613	0.72858726978302	https://www.genecards.org/cgi-bin/carddisp.pl?gene=SHBG
FGFR4	Fibroblast Growth Factor Receptor 4	Protein Coding	49	GC05P177086	0.72384512424469	https://www.genecards.org/cgi-bin/carddisp.pl?gene=FGFR4
NPC1	NPC Intracellular Cholesterol Transporter 1	Protein Coding	45	GC18M023506	0.72384512424469	https://www.genecards.org/cgi-bin/carddisp.pl?gene=NPC1
ERCC6	ERCC Excision Repair 6, Chromatin Remodeling Factor	Protein Coding	44	GC10M049454	0.72384512424469	https://www.genecards.org/cgi-bin/carddisp.pl?gene=ERCC6
PRODH	Proline Dehydrogenase 1	Protein Coding	44	GC22M018912	0.72384512424469	https://www.genecards.org/cgi-bin/carddisp.pl?gene=PRODH
GALC	Galactosylceramidase	Protein Coding	42	GC14M087837	0.72384512424469	https://www.genecards.org/cgi-bin/carddisp.pl?gene=GALC
GH1	Growth Hormone 1	Protein Coding	42	GC17M063917	0.72384512424469	https://www.genecards.org/cgi-bin/carddisp.pl?gene=GH1
FMO1	Flavin Containing Dimethylaniline Monoxygenase 1	Protein Coding	41	GC01P171248	0.72384512424469	https://www.genecards.org/cgi-bin/carddisp.pl?gene=FMO1
PIGB	Phosphatidylinositol Glycan Anchor Biosynthesis Class B	Protein Coding	40	GC15P055318	0.72384512424469	https://www.genecards.org/cgi-bin/carddisp.pl?gene=PIGB
PDZD11	PDZ Domain Containing 11	Protein Coding	35	GC0XM070286	0.72384512424469	https://www.genecards.org/cgi-bin/carddisp.pl?gene=PDZD11
SULF1	Sulfatase 1	Protein Coding	40	GC08P069466	0.723693370819092	https://www.genecards.org/cgi-bin/carddisp.pl?gene=SULF1
MAPT	Microtubule Associated Protein Tau	Protein Coding	48	GC17P045894	0.702392220497131	https://www.genecards.org/cgi-bin/carddisp.pl?gene=MAPT
USP8	Ubiquitin Specific Peptidase 8	Protein Coding	47	GC15P050424	0.702392220497131	https://www.genecards.org/cgi-bin/carddisp.pl?gene=USP8
TRIM32	Tripartite Motif Containing 32	Protein Coding	42	GC09P116687	0.702392220497131	https://www.genecards.org/cgi-bin/carddisp.pl?gene=TRIM32
ABT1	Activator Of Basal Transcription 1	Protein Coding	33	GC06P063948	0.702392220497131	https://www.genecards.org/cgi-bin/carddisp.pl?gene=ABT1
SLC2A1	Solute Carrier Family 2 Member 1	Protein Coding	51	GC01M042925	0.694690644741058	https://www.genecards.org/cgi-bin/carddisp.pl?gene=SLC2A1
TSLP	Thymic Stromal Lymphopoietin	Protein Coding	36	GC05P111070	0.694690644741058	https://www.genecards.org/cgi-bin/carddisp.pl?gene=TSLP
MATN4	Matrilin 4	Protein Coding	36	GC20M045293	0.693360209465027	https://www.genecards.org/cgi-bin/carddisp.pl?gene=MATN4
MAP2K7	Mitogen-Activated Protein Kinase Kinase 7	Protein Coding	44	GC19P007903	0.687438488006592	https://www.genecards.org/cgi-bin/carddisp.pl?gene=MAP2K7
MYDGF	Myeloid Derived Growth Factor	Protein Coding	32	GC19M004641	0.687438488006592	https://www.genecards.org/cgi-bin/carddisp.pl?gene=MYDGF
WNT7A	Wnt Family Member 7A	Protein Coding	47	GC03M018339	0.680824637413025	https://www.genecards.org/cgi-bin/carddisp.pl?gene=WNT7A
SETD2	SET Domain Containing 2, Histone Lysine Methyltransferase	Protein Coding	45	GC03M047033	0.680824637413025	https://www.genecards.org/cgi-bin/carddisp.pl?gene=SETD2
LDHB	Lactate Dehydrogenase B	Protein Coding	44	GC12M021635	0.680824637413025	https://www.genecards.org/cgi-bin/carddisp.pl?gene=LDHB
TNKS	Tankyrase	Protein Coding	43	GC08P009555	0.680824637413025	https://www.genecards.org/cgi-bin/carddisp.pl?gene=TNKS
P4HA1	Prolyl 4-Hydroxylase Subunit Alpha 1	Protein Coding	39	GC10M073007	0.680824637413025	https://www.genecards.org/cgi-bin/carddisp.pl?gene=P4HA1
SETD1A	SET Domain Containing 1A, Histone Lysine Methyltransferase	Protein Coding	39	GC16P036993	0.680824637413025	https://www.genecards.org/cgi-bin/carddisp.pl?gene=SETD1A
CA10	Carbonic Anhydrase 10	Protein Coding	38	GC17M051630	0.680824637413025	https://www.genecards.org/cgi-bin/carddisp.pl?gene=CA10
HES5	Hes Family BHLH Transcription Factor 5	Protein Coding	33	GC01M002528	0.680824637413025	https://www.genecards.org/cgi-bin/carddisp.pl?gene=HES5
MIR146B	MicroRNA 146b	RNA Gene	20	GC10P102436	0.680824637413025	https://www.genecards.org/cgi-bin/carddisp.pl?gene=MIR146B
BHD	Beukes Familial Hip Dysplasia	Genetic Locus	1	GC00U936447	0.680824637413025	https://www.genecards.org/cgi-bin/carddisp.pl?gene=BHD
SMAD4	SMAD Family Member 4	Protein Coding	48	GC18P051028	0.652740955352783	https://www.genecards.org/cgi-bin/carddisp.pl?gene=SMAD4
MBL2	Mannose Binding Lectin 2	Protein Coding	45	GC10M052760	0.652740955352783	https://www.genecards.org/cgi-bin/carddisp.pl?gene=MBL2
FCGR3A	Fc Fragment Of IgG Receptor IIIa	Protein Coding	42	GC01M161541	0.652740955352783	https://www.genecards.org/cgi-bin/carddisp.pl?gene=FCGR3A
GDF6	Growth Differentiation Factor 6	Protein Coding	40	GC08M096142	0.652740955352783	https://www.genecards.org/cgi-bin/carddisp.pl?gene=GDF6
SIGLEC1	Sialic Acid Binding Ig Like Lectin 1	Protein Coding	39	GC20M003686	0.652740955352783	https://www.genecards.org/cgi-bin/carddisp.pl?gene=SIGLEC1
PRRC2A	Proline Rich Coiled-Coil 2A	Protein Coding	31	GC06P064137	0.652740955352783	https://www.genecards.org/cgi-bin/carddisp.pl?gene=PRRC2A
EGR1	Early Growth Response 1	Protein Coding	41	GC05P138465	0.650311708450317	https://www.genecards.org/cgi-bin/carddisp.pl?gene=EGR1
CXCL6	C-X-C Motif Chemokine Ligand 6	Protein Coding	37	GC04P073837	0.650311708450317	https://www.genecards.org/cgi-bin/carddisp.pl?gene=CXCL6
PDGFRA	Platelet Derived Growth Factor Receptor Alpha	Protein Coding	52	GC04P054229	0.645510137081146	https://www.genecards.org/cgi-bin/carddisp.pl?gene=PDGFRA
JUNB	JunB Proto-Oncogene, AP-1 Transcription Factor Subunit	Protein Coding	40	GC19P012791	0.643107891082764	https://www.genecards.org/cgi-bin/carddisp.pl?gene=JUNB
IKBKE	Inhibitor Of Nuclear Factor Kappa B Kinase Subunit Epsilon	Protein Coding	44	GC01P206470	0.634059727191925	https://www.genecards.org/cgi-bin/carddisp.pl?gene=IKBKE
NR4A2	Nuclear Receptor Subfamily 4 Group A Member 2	Protein Coding	45	GC02M156324	0.628489255905151	https://www.genecards.org/cgi-bin/carddisp.pl?gene=NR4A2
RELB	RELB Proto-Oncogene, NF-KB Subunit	Protein Coding	44	GC19P045002	0.628489255905151	https://www.genecards.org/cgi-bin/carddisp.pl?gene=RELB
SLC26A3	Solute Carrier Family 26 Member 3	Protein Coding	44	GC07M107765	0.628489255905151	https://www.genecards.org/cgi-bin/carddisp.pl?gene=SLC26A3
TYRP1	Tyrosinase Related Protein 1	Protein Coding	44	GC09P012683	0.628489255905151	https://www.genecards.org/cgi-bin/carddisp.pl?gene=TYRP1
REL	REL Proto-Oncogene, NF-KB Subunit	Protein Coding	44	GC02P060881	0.628489255905151	https://www.genecards.org/cgi-bin/carddisp.pl?gene=REL
SLC26A5	Solute Carrier Family 26 Member 5	Protein Coding	42	GC07M103352	0.628489255905151	https://www.genecards.org/cgi-bin/carddisp.pl?gene=SLC26A5
SLC26A8	Solute Carrier Family 26 Member 8	Protein Coding	40	GC06M054326	0.628489255905151	https://www.genecards.org/cgi-bin/carddisp.pl?gene=SLC26A8
CARD8	Caspase Recruitment Domain Family Member 8	Protein Coding	39	GC19M054039	0.628489255905151	https://www.genecards.org/cgi-bin/carddisp.pl?gene=CARD8
MICB	MHC Class I Polypeptide-Related Sequence B	Protein Coding	39	GC06P064130	0.628489255905151	https://www.genecards.org/cgi-bin/carddisp.pl?gene=MICB
CCRL2	C-C Motif Chemokine Receptor Like 2	Protein Coding	38	GC03P046407	0.628489255905151	https://www.genecards.org/cgi-bin/carddisp.pl?gene=CCRL2
SLC26A1	Solute Carrier Family 26 Member 1	Protein Coding	38	GC04M000979	0.628489255905151	https://www.genecards.org/cgi-bin/carddisp.pl?gene=SLC26A1
SLC26A11	Solute Carrier Family 26 Member 11	Protein Coding	37	GC17P080219	0.628489255905151	https://www.genecards.org/cgi-bin/carddisp.pl?gene=SLC26A11
SLC26A6	Solute Carrier Family 26 Member 6	Protein Coding	37	GC03M048625	0.628489255905151	https://www.genecards.org/cgi-bin/carddisp.pl?gene=SLC26A6
TAGAP	T Cell Activation RhoGTPase Activating Protein	Protein Coding	37	GC06M159034	0.628489255905151	https://www.genecards.org/cgi-bin/carddisp.pl?gene=TAGAP
CLEC16A	C-Type Lectin Domain Containing 16A	Protein Coding	36	GC16P010944	0.628489255905151	https://www.genecards.org/cgi-bin/carddisp.pl?gene=CLEC16A
FCRL3	Fc Receptor Like 3	Protein Coding	35	GC01M157674	0.628489255905151	https://www.genecards.org/cgi-bin/carddisp.pl?gene=FCRL3
MACIR	Macrophage Immunometabolism Regulator	Protein Coding	24	GC05P103259	0.628489255905151	https://www.genecards.org/cgi-bin/carddisp.pl?gene=MACIR
STAT5B	Signal Transducer And Activator Of Transcription 5B	Protein Coding	47	GC17M042199	0.626244068145752	https://www.genecards.org/cgi-bin/carddisp.pl?gene=STAT5B
LBR	Lamin B Receptor	Protein Coding	46	GC01M225401	0.626244068145752	https://www.genecards.org/cgi-bin/carddisp.pl?gene=LBR
FGA	Fibrinogen Alpha Chain	Protein Coding	45	GC04M154583	0.626244068145752	https://www.genecards.org/cgi-bin/carddisp.pl?gene=FGA
AMPD2	Adenosine Monophosphate Deaminase 2	Protein Coding	44	GC01P109616	0.626244068145752	https://www.genecards.org/cgi-bin/carddisp.pl?gene=AMPD2
CD34	CD34 Molecule	Protein Coding	41	GC01M207880	0.626244068145752	https://www.genecards.org/cgi-bin/carddisp.pl?gene=CD34
FGF3	Fibroblast Growth Factor 3	Protein Coding	41	GC11M077711	0.626244068145752	https://www.genecards.org/cgi-bin/carddisp.pl?gene=FGF3
GGT3P	Gamma-Glutamyltransferase 3 Pseudogene	Pseudogene	18	GC22M018773	0.626244068145752	https://www.genecards.org/cgi-bin/carddisp.pl?gene=GGT3P
LRP2	LDL Receptor Related Protein 2	Protein Coding	45	GC02M169127	0.622598528862	https://www.genecards.org/cgi-bin/carddisp.pl?gene=LRP2
ANGPT1	Angiopoietin 1	Protein Coding	44	GC08M107246	0.621350169181824	https://www.genecards.org/cgi-bin/carddisp.pl?gene=ANGPT1
S100A4	S100 Calcium Binding Protein A4	Protein Coding	42	GC01M153543	0.618263363838196	https://www.genecards.org/cgi-bin/carddisp.pl?gene=S100A4
CD151	CD151 Molecule (Raph Blood Group)	Protein Coding	44	GC11P001273	0.612650036811829	https://www.genecards.org/cgi-bin/carddisp.pl?gene=CD151
NTRK1	Neurotrophic Receptor Tyrosine Kinase 1	Protein Coding	47	GC01P156815	0.611530065536499	https://www.genecards.org/cgi-bin/carddisp.pl?gene=NTRK1
CYP11A1	Cytochrome P450 Family 11 Subfamily A Member 1	Protein Coding	48	GC15M074337	0.600049018859863	https://www.genecards.org/cgi-bin/carddisp.pl?gene=CYP11A1
PCSK9	Proprotein Convertase Subtilisin/Kexin Type 9	Protein Coding	48	GC01P055039	0.600049018859863	https://www.genecards.org/cgi-bin/carddisp.pl?gene=PCSK9
NPM1	Nucleophosmin 1	Protein Coding	48	GC05P171387	0.600049018859863	https://www.genecards.org/cgi-bin/carddisp.pl?gene=NPM1
NF1	Neurofibromin 1	Protein Coding	47	GC17P031094	0.600049018859863	https://www.genecards.org/cgi-bin/carddisp.pl?gene=NF1
CSK	C-Terminal Src Kinase	Protein Coding	45	GC15P074782	0.600049018859863	https://www.genecards.org/cgi-bin/carddisp.pl?gene=CSK
SLC25A13	Solute Carrier Family 25 Member 13	Protein Coding	45	GC07M096120	0.600049018859863	https://www.genecards.org/cgi-bin/carddisp.pl?gene=SLC25A13
AP3B1	Adaptor Related Protein Complex 3 Subunit Beta 1	Protein Coding	44	GC05M078000	0.600049018859863	https://www.genecards.org/cgi-bin/carddisp.pl?gene=AP3B1
GAK	Cyclin G Associated Kinase	Protein Coding	44	GC04M000849	0.600049018859863	https://www.genecards.org/cgi-bin/carddisp.pl?gene=GAK
GPD2	Glycerol-3-Phosphate Dehydrogenase 2	Protein Coding	44	GC02P156435	0.600049018859863	https://www.genecards.org/cgi-bin/carddisp.pl?gene=GPD2
LMX1B	LIM Homeobox Transcription Factor 1 Beta	Protein Coding	44	GC09P126614	0.600049018859863	https://www.genecards.org/cgi-bin/carddisp.pl?gene=LMX1B
CDC7	Cell Division Cycle 7	Protein Coding	43	GC01P091500	0.600049018859863	https://www.genecards.org/cgi-bin/carddisp.pl?gene=CDC7
ATP2B1	ATPase Plasma Membrane Ca2+ Transporting 1	Protein Coding	43	GC12M089588	0.600049018859863	https://www.genecards.org/cgi-bin/carddisp.pl?gene=ATP2B1
ATP6V0A2	ATPase H+ Transporting V0 Subunit A2	Protein Coding	43	GC12P123712	0.600049018859863	https://www.genecards.org/cgi-bin/carddisp.pl?gene=ATP6V0A2
ADD1	Adducin 1	Protein Coding	43	GC04P002855	0.600049018859863	https://www.genecards.org/cgi-bin/carddisp.pl?gene=ADD1
PAX7	Paired Box 7	Protein Coding	43	GC01P018631	0.600049018859863	https://www.genecards.org/cgi-bin/carddisp.pl?gene=PAX7
HERC2	HECT And RLD Domain Containing E3 Ubiquitin Protein Ligase 2	Protein Coding	43	GC15M028111	0.600049018859863	https://www.genecards.org/cgi-bin/carddisp.pl?gene=HERC2
SOCS2	Suppressor Of Cytokine Signaling 2	Protein Coding	43	GC12P093569	0.600049018859863	https://www.genecards.org/cgi-bin/carddisp.pl?gene=SOCS2
CRADD	CASP2 And RIPK1 Domain Containing Adaptor With Death Domain	Protein Coding	42	GC12P093677	0.600049018859863	https://www.genecards.org/cgi-bin/carddisp.pl?gene=CRADD
USP24	Ubiquitin Specific Peptidase 24	Protein Coding	42	GC01M055066	0.600049018859863	https://www.genecards.org/cgi-bin/carddisp.pl?gene=USP24
TACC3	Transforming Acidic Coiled-Coil Containing Protein 3	Protein Coding	42	GC04P001723	0.600049018859863	https://www.genecards.org/cgi-bin/carddisp.pl?gene=TACC3
ANXA3	Annexin A3	Protein Coding	41	GC04P078551	0.600049018859863	https://www.genecards.org/cgi-bin/carddisp.pl?gene=ANXA3
EIF2B1	Eukaryotic Translation Initiation Factor 2B Subunit Alpha	Protein Coding	41	GC12M123620	0.600049018859863	https://www.genecards.org/cgi-bin/carddisp.pl?gene=EIF2B1
EEF1D	Eukaryotic Translation Elongation Factor 1 Delta	Protein Coding	41	GC08M143579	0.600049018859863	https://www.genecards.org/cgi-bin/carddisp.pl?gene=EEF1D
LCT	Lactase	Protein Coding	41	GC02M135787	0.600049018859863	https://www.genecards.org/cgi-bin/carddisp.pl?gene=LCT
ITIH4	Inter-Alpha-Trypsin Inhibitor Heavy Chain 4	Protein Coding	41	GC03M052812	0.600049018859863	https://www.genecards.org/cgi-bin/carddisp.pl?gene=ITIH4
HK3	Hexokinase 3	Protein Coding	41	GC05M176882	0.600049018859863	https://www.genecards.org/cgi-bin/carddisp.pl?gene=HK3
GRK4	G Protein-Coupled Receptor Kinase 4	Protein Coding	41	GC04P002963	0.600049018859863	https://www.genecards.org/cgi-bin/carddisp.pl?gene=GRK4
CRBN	Cereblon	Protein Coding	41	GC03M003144	0.600049018859863	https://www.genecards.org/cgi-bin/carddisp.pl?gene=CRBN
HTT	Huntingtin	Protein Coding	41	GC04P003041	0.600049018859863	https://www.genecards.org/cgi-bin/carddisp.pl?gene=HTT
DPEP1	Dipeptidase 1	Protein Coding	41	GC16P089613	0.600049018859863	https://www.genecards.org/cgi-bin/carddisp.pl?gene=DPEP1
NFAT5	Nuclear Factor Of Activated T Cells 5	Protein Coding	41	GC16P069565	0.600049018859863	https://www.genecards.org/cgi-bin/carddisp.pl?gene=NFAT5
MMP24	Matrix Metallopeptidase 24	Protein Coding	41	GC20P035226	0.600049018859863	https://www.genecards.org/cgi-bin/carddisp.pl?gene=MMP24
PTPRG	Protein Tyrosine Phosphatase Receptor Type G	Protein Coding	41	GC03P061561	0.600049018859863	https://www.genecards.org/cgi-bin/carddisp.pl?gene=PTPRG
SLC39A4	Solute Carrier Family 39 Member 4	Protein Coding	41	GC08M144409	0.600049018859863	https://www.genecards.org/cgi-bin/carddisp.pl?gene=SLC39A4
SLC30A10	Solute Carrier Family 30 Member 10	Protein Coding	41	GC01M219685	0.600049018859863	https://www.genecards.org/cgi-bin/carddisp.pl?gene=SLC30A10
RASGRP3	RAS Guanyl Releasing Protein 3	Protein Coding	41	GC02P033436	0.600049018859863	https://www.genecards.org/cgi-bin/carddisp.pl?gene=RASGRP3
SCYL1	SCY1 Like Pseudokinase 1	Protein Coding	41	GC11P065525	0.600049018859863	https://www.genecards.org/cgi-bin/carddisp.pl?gene=SCYL1
CYP2A13	Cytochrome P450 Family 2 Subfamily A Member 13	Protein Coding	40	GC19P041088	0.600049018859863	https://www.genecards.org/cgi-bin/carddisp.pl?gene=CYP2A13
CEACAM3	CEA Cell Adhesion Molecule 3	Protein Coding	40	GC19P041796	0.600049018859863	https://www.genecards.org/cgi-bin/carddisp.pl?gene=CEACAM3
JPH3	Junctophilin 3	Protein Coding	40	GC16P087601	0.600049018859863	https://www.genecards.org/cgi-bin/carddisp.pl?gene=JPH3
NISCH	Nischarin	Protein Coding	40	GC03P052455	0.600049018859863	https://www.genecards.org/cgi-bin/carddisp.pl?gene=NISCH
MCAT	Malonyl-CoA-Acyl Carrier Protein Transacylase	Protein Coding	40	GC22M043132	0.600049018859863	https://www.genecards.org/cgi-bin/carddisp.pl?gene=MCAT
PAPPA	Pappalysin 1	Protein Coding	40	GC09P117433	0.600049018859863	https://www.genecards.org/cgi-bin/carddisp.pl?gene=PAPPA
NEK4	NIMA Related Kinase 4	Protein Coding	40	GC03M052708	0.600049018859863	https://www.genecards.org/cgi-bin/carddisp.pl?gene=NEK4
PUF60	Poly(U) Binding Splicing Factor 60	Protein Coding	40	GC08M143816	0.600049018859863	https://www.genecards.org/cgi-bin/carddisp.pl?gene=PUF60
PLEKHM1	Pleckstrin Homology And RUN Domain Containing M1	Protein Coding	40	GC17M045435	0.600049018859863	https://www.genecards.org/cgi-bin/carddisp.pl?gene=PLEKHM1
SCRIB	Scribble Planar Cell Polarity Protein	Protein Coding	40	GC08M143981	0.600049018859863	https://www.genecards.org/cgi-bin/carddisp.pl?gene=SCRIB
TBX4	T-Box Transcription Factor 4	Protein Coding	40	GC17P061451	0.600049018859863	https://www.genecards.org/cgi-bin/carddisp.pl?gene=TBX4
STRA6	Signaling Receptor And Transporter Of Retinol STRA6	Protein Coding	40	GC15M074179	0.600049018859863	https://www.genecards.org/cgi-bin/carddisp.pl?gene=STRA6
SPTBN2	Spectrin Beta, Non-Erythrocytic 2	Protein Coding	40	GC11M077590	0.600049018859863	https://www.genecards.org/cgi-bin/carddisp.pl?gene=SPTBN2
RNF4	Ring Finger Protein 4	Protein Coding	40	GC04P002462	0.600049018859863	https://www.genecards.org/cgi-bin/carddisp.pl?gene=RNF4
SMYD3	SET And MYND Domain Containing 3	Protein Coding	40	GC01M245749	0.600049018859863	https://www.genecards.org/cgi-bin/carddisp.pl?gene=SMYD3
CPNE1	Copine 1	Protein Coding	39	GC20M035626	0.600049018859863	https://www.genecards.org/cgi-bin/carddisp.pl?gene=CPNE1
ABCB9	ATP Binding Cassette Subfamily B Member 9	Protein Coding	39	GC12M122920	0.600049018859863	https://www.genecards.org/cgi-bin/carddisp.pl?gene=ABCB9
DYNC1I1	Dynein Cytoplasmic 1 Intermediate Chain 1	Protein Coding	39	GC07P095772	0.600049018859863	https://www.genecards.org/cgi-bin/carddisp.pl?gene=DYNC1I1
EIF6	Eukaryotic Translation Initiation Factor 6	Protein Coding	39	GC20M035278	0.600049018859863	https://www.genecards.org/cgi-bin/carddisp.pl?gene=EIF6
GBX2	Gastrulation Brain Homeobox 2	Protein Coding	39	GC02M236165	0.600049018859863	https://www.genecards.org/cgi-bin/carddisp.pl?gene=GBX2
MAGI1	Membrane Associated Guanylate Kinase, WW And PDZ Domain Containing 1	Protein Coding	39	GC03M065330	0.600049018859863	https://www.genecards.org/cgi-bin/carddisp.pl?gene=MAGI1
MAT2B	Methionine Adenosyltransferase 2B	Protein Coding	39	GC05P163504	0.600049018859863	https://www.genecards.org/cgi-bin/carddisp.pl?gene=MAT2B
POLA2	DNA Polymerase Alpha 2, Accessory Subunit	Protein Coding	39	GC11P067470	0.600049018859863	https://www.genecards.org/cgi-bin/carddisp.pl?gene=POLA2
HLA-DPA1	Major Histocompatibility Complex, Class II, DP Alpha 1	Protein Coding	39	GC06M033064	0.600049018859863	https://www.genecards.org/cgi-bin/carddisp.pl?gene=HLA-DPA1
RFX3	Regulatory Factor X3	Protein Coding	39	GC09M003214	0.600049018859863	https://www.genecards.org/cgi-bin/carddisp.pl?gene=RFX3
SLC44A2	Solute Carrier Family 44 Member 2	Protein Coding	39	GC19P010602	0.600049018859863	https://www.genecards.org/cgi-bin/carddisp.pl?gene=SLC44A2
SH3BP2	SH3 Domain Binding Protein 2	Protein Coding	39	GC04P002794	0.600049018859863	https://www.genecards.org/cgi-bin/carddisp.pl?gene=SH3BP2
SHARPIN	SHANK Associated RH Domain Interactor	Protein Coding	39	GC08M144098	0.600049018859863	https://www.genecards.org/cgi-bin/carddisp.pl?gene=SHARPIN
SART1	Spliceosome Associated Factor 1, Recruiter Of U4/U6.U5 Tri-SnRNP	Protein Coding	39	GC11P067527	0.600049018859863	https://www.genecards.org/cgi-bin/carddisp.pl?gene=SART1
RPS23	Ribosomal Protein S23	Protein Coding	39	GC05M082273	0.600049018859863	https://www.genecards.org/cgi-bin/carddisp.pl?gene=RPS23
PRDM2	PR/SET Domain 2	Protein Coding	39	GC01P013808	0.600049018859863	https://www.genecards.org/cgi-bin/carddisp.pl?gene=PRDM2
AAGAB	Alpha And Gamma Adaptin Binding Protein	Protein Coding	38	GC15M067200	0.600049018859863	https://www.genecards.org/cgi-bin/carddisp.pl?gene=AAGAB
BTN3A1	Butyrophilin Subfamily 3 Member A1	Protein Coding	38	GC06P026402	0.600049018859863	https://www.genecards.org/cgi-bin/carddisp.pl?gene=BTN3A1
CEP250	Centrosomal Protein 250	Protein Coding	38	GC20P035455	0.600049018859863	https://www.genecards.org/cgi-bin/carddisp.pl?gene=CEP250
AGAP1	ArfGAP With GTPase Domain, Ankyrin Repeat And PH Domain 1	Protein Coding	38	GC02P235494	0.600049018859863	https://www.genecards.org/cgi-bin/carddisp.pl?gene=AGAP1
FAR2	Fatty Acyl-CoA Reductase 2	Protein Coding	38	GC12P029145	0.600049018859863	https://www.genecards.org/cgi-bin/carddisp.pl?gene=FAR2
GGT7	Gamma-Glutamyltransferase 7	Protein Coding	38	GC20M034844	0.600049018859863	https://www.genecards.org/cgi-bin/carddisp.pl?gene=GGT7
NCAM2	Neural Cell Adhesion Molecule 2	Protein Coding	38	GC21P020998	0.600049018859863	https://www.genecards.org/cgi-bin/carddisp.pl?gene=NCAM2
NCOA6	Nuclear Receptor Coactivator 6	Protein Coding	38	GC20M034721	0.600049018859863	https://www.genecards.org/cgi-bin/carddisp.pl?gene=NCOA6
MAF1	MAF1 Homolog, Negative Regulator Of RNA Polymerase III	Protein Coding	38	GC08P144106	0.600049018859863	https://www.genecards.org/cgi-bin/carddisp.pl?gene=MAF1
RAD54L2	RAD54 Like 2	Protein Coding	38	GC03P051538	0.600049018859863	https://www.genecards.org/cgi-bin/carddisp.pl?gene=RAD54L2
RNASEH2C	Ribonuclease H2 Subunit C	Protein Coding	38	GC11M065714	0.600049018859863	https://www.genecards.org/cgi-bin/carddisp.pl?gene=RNASEH2C
SF1	Splicing Factor 1	Protein Coding	38	GC11M064764	0.600049018859863	https://www.genecards.org/cgi-bin/carddisp.pl?gene=SF1
SMG6	SMG6 Nonsense Mediated MRNA Decay Factor	Protein Coding	38	GC17M002059	0.600049018859863	https://www.genecards.org/cgi-bin/carddisp.pl?gene=SMG6
ZMYND8	Zinc Finger MYND-Type Containing 8	Protein Coding	38	GC20M047209	0.600049018859863	https://www.genecards.org/cgi-bin/carddisp.pl?gene=ZMYND8
YKT6	YKT6 V-SNARE Homolog	Protein Coding	38	GC07P044200	0.600049018859863	https://www.genecards.org/cgi-bin/carddisp.pl?gene=YKT6
CPSF6	Cleavage And Polyadenylation Specific Factor 6	Protein Coding	37	GC12P069239	0.600049018859863	https://www.genecards.org/cgi-bin/carddisp.pl?gene=CPSF6
DDX10	DEAD-Box Helicase 10	Protein Coding	37	GC11P108569	0.600049018859863	https://www.genecards.org/cgi-bin/carddisp.pl?gene=DDX10
ACER3	Alkaline Ceramidase 3	Protein Coding	37	GC11P076860	0.600049018859863	https://www.genecards.org/cgi-bin/carddisp.pl?gene=ACER3
BTN2A1	Butyrophilin Subfamily 2 Member A1	Protein Coding	37	GC06P026457	0.600049018859863	https://www.genecards.org/cgi-bin/carddisp.pl?gene=BTN2A1
B9D2	B9 Domain Containing 2	Protein Coding	37	GC19M041354	0.600049018859863	https://www.genecards.org/cgi-bin/carddisp.pl?gene=B9D2
BMP2K	BMP2 Inducible Kinase	Protein Coding	37	GC04P078776	0.600049018859863	https://www.genecards.org/cgi-bin/carddisp.pl?gene=BMP2K
CHD9	Chromodomain Helicase DNA Binding Protein 9	Protein Coding	37	GC16P053041	0.600049018859863	https://www.genecards.org/cgi-bin/carddisp.pl?gene=CHD9
FOXL1	Forkhead Box L1	Protein Coding	37	GC16P086576	0.600049018859863	https://www.genecards.org/cgi-bin/carddisp.pl?gene=FOXL1
KANSL1	KAT8 Regulatory NSL Complex Subunit 1	Protein Coding	37	GC17M046031	0.600049018859863	https://www.genecards.org/cgi-bin/carddisp.pl?gene=KANSL1
GALNT5	Polypeptide N-Acetylgalactosaminyltransferase 5	Protein Coding	37	GC02P157258	0.600049018859863	https://www.genecards.org/cgi-bin/carddisp.pl?gene=GALNT5
DLGAP2	DLG Associated Protein 2	Protein Coding	37	GC08P000739	0.600049018859863	https://www.genecards.org/cgi-bin/carddisp.pl?gene=DLGAP2
KCNIP4	Potassium Voltage-Gated Channel Interacting Protein 4	Protein Coding	37	GC04M020728	0.600049018859863	https://www.genecards.org/cgi-bin/carddisp.pl?gene=KCNIP4
MAEA	Macrophage Erythroblast Attacher, E3 Ubiquitin Ligase	Protein Coding	37	GC04P001289	0.600049018859863	https://www.genecards.org/cgi-bin/carddisp.pl?gene=MAEA
PLXNC1	Plexin C1	Protein Coding	37	GC12P094150	0.600049018859863	https://www.genecards.org/cgi-bin/carddisp.pl?gene=PLXNC1
UNC5A	Unc-5 Netrin Receptor A	Protein Coding	37	GC05P176813	0.600049018859863	https://www.genecards.org/cgi-bin/carddisp.pl?gene=UNC5A
RBM39	RNA Binding Motif Protein 39	Protein Coding	37	GC20M035703	0.600049018859863	https://www.genecards.org/cgi-bin/carddisp.pl?gene=RBM39
RFT1	RFT1 Homolog	Protein Coding	37	GC03M053071	0.600049018859863	https://www.genecards.org/cgi-bin/carddisp.pl?gene=RFT1
TIPIN	TIMELESS Interacting Protein	Protein Coding	37	GC15M072247	0.600049018859863	https://www.genecards.org/cgi-bin/carddisp.pl?gene=TIPIN
TCTN2	Tectonic Family Member 2	Protein Coding	37	GC12P123671	0.600049018859863	https://www.genecards.org/cgi-bin/carddisp.pl?gene=TCTN2
RPGRIP1L	RPGRIP1 Like	Protein Coding	37	GC16M053597	0.600049018859863	https://www.genecards.org/cgi-bin/carddisp.pl?gene=RPGRIP1L
RPL29	Ribosomal Protein L29	Protein Coding	37	GC03M052018	0.600049018859863	https://www.genecards.org/cgi-bin/carddisp.pl?gene=RPL29
SF3B2	Splicing Factor 3b Subunit 2	Protein Coding	37	GC11P066050	0.600049018859863	https://www.genecards.org/cgi-bin/carddisp.pl?gene=SF3B2
ANKRD6	Ankyrin Repeat Domain 6	Protein Coding	36	GC06P089433	0.600049018859863	https://www.genecards.org/cgi-bin/carddisp.pl?gene=ANKRD6
CDK2AP1	Cyclin Dependent Kinase 2 Associated Protein 1	Protein Coding	36	GC12M123250	0.600049018859863	https://www.genecards.org/cgi-bin/carddisp.pl?gene=CDK2AP1
EYA2	EYA Transcriptional Coactivator And Phosphatase 2	Protein Coding	36	GC20P046894	0.600049018859863	https://www.genecards.org/cgi-bin/carddisp.pl?gene=EYA2
HNRNPUL1	Heterogeneous Nuclear Ribonucleoprotein U Like 1	Protein Coding	36	GC19P041262	0.600049018859863	https://www.genecards.org/cgi-bin/carddisp.pl?gene=HNRNPUL1
IRX3	Iroquois Homeobox 3	Protein Coding	36	GC16M054283	0.600049018859863	https://www.genecards.org/cgi-bin/carddisp.pl?gene=IRX3
ISLR	Immunoglobulin Superfamily Containing Leucine Rich Repeat	Protein Coding	36	GC15P074173	0.600049018859863	https://www.genecards.org/cgi-bin/carddisp.pl?gene=ISLR
PARP10	Poly(ADP-Ribose) Polymerase Family Member 10	Protein Coding	36	GC08M143977	0.600049018859863	https://www.genecards.org/cgi-bin/carddisp.pl?gene=PARP10
MRPL11	Mitochondrial Ribosomal Protein L11	Protein Coding	36	GC11M077553	0.600049018859863	https://www.genecards.org/cgi-bin/carddisp.pl?gene=MRPL11
LRIG3	Leucine Rich Repeats And Immunoglobulin Like Domains 3	Protein Coding	36	GC12M058872	0.600049018859863	https://www.genecards.org/cgi-bin/carddisp.pl?gene=LRIG3
PPM1H	Protein Phosphatase, Mg2+/Mn2+ Dependent 1H	Protein Coding	36	GC12M062643	0.600049018859863	https://www.genecards.org/cgi-bin/carddisp.pl?gene=PPM1H
POGK	Pogo Transposable Element Derived With KRAB Domain	Protein Coding	36	GC01P166809	0.600049018859863	https://www.genecards.org/cgi-bin/carddisp.pl?gene=POGK
NDST4	N-Deacetylase And N-Sulfotransferase 4	Protein Coding	36	GC04M114827	0.600049018859863	https://www.genecards.org/cgi-bin/carddisp.pl?gene=NDST4
RAPH1	Ras Association (RalGDS/AF-6) And Pleckstrin Homology Domains 1	Protein Coding	36	GC02M203394	0.600049018859863	https://www.genecards.org/cgi-bin/carddisp.pl?gene=RAPH1
TNIP2	TNFAIP3 Interacting Protein 2	Protein Coding	36	GC04M002741	0.600049018859863	https://www.genecards.org/cgi-bin/carddisp.pl?gene=TNIP2
RBM6	RNA Binding Motif Protein 6	Protein Coding	36	GC03P049940	0.600049018859863	https://www.genecards.org/cgi-bin/carddisp.pl?gene=RBM6
SENP6	SUMO Specific Peptidase 6	Protein Coding	36	GC06P075601	0.600049018859863	https://www.genecards.org/cgi-bin/carddisp.pl?gene=SENP6
TAS1R2	Taste 1 Receptor Member 2	Protein Coding	36	GC01M018839	0.600049018859863	https://www.genecards.org/cgi-bin/carddisp.pl?gene=TAS1R2
RBM12	RNA Binding Motif Protein 12	Protein Coding	36	GC20M035648	0.600049018859863	https://www.genecards.org/cgi-bin/carddisp.pl?gene=RBM12
SNX32	Sorting Nexin 32	Protein Coding	36	GC11P065833	0.600049018859863	https://www.genecards.org/cgi-bin/carddisp.pl?gene=SNX32
DHX35	DEAH-Box Helicase 35	Protein Coding	35	GC20P038963	0.600049018859863	https://www.genecards.org/cgi-bin/carddisp.pl?gene=DHX35
DDX55	DEAD-Box Helicase 55	Protein Coding	35	GC12P123602	0.600049018859863	https://www.genecards.org/cgi-bin/carddisp.pl?gene=DDX55
CCDC33	Coiled-Coil Domain Containing 33	Protein Coding	35	GC15P082351	0.600049018859863	https://www.genecards.org/cgi-bin/carddisp.pl?gene=CCDC33
BTN2A2	Butyrophilin Subfamily 2 Member A2	Protein Coding	35	GC06P026382	0.600049018859863	https://www.genecards.org/cgi-bin/carddisp.pl?gene=BTN2A2
BTN3A2	Butyrophilin Subfamily 3 Member A2	Protein Coding	35	GC06P026365	0.600049018859863	https://www.genecards.org/cgi-bin/carddisp.pl?gene=BTN3A2
COLGALT2	Collagen Beta(1-O)Galactosyltransferase 2	Protein Coding	35	GC01M183899	0.600049018859863	https://www.genecards.org/cgi-bin/carddisp.pl?gene=COLGALT2
ATF7IP	Activating Transcription Factor 7 Interacting Protein	Protein Coding	35	GC12P014365	0.600049018859863	https://www.genecards.org/cgi-bin/carddisp.pl?gene=ATF7IP
ABHD14B	Abhydrolase Domain Containing 14B	Protein Coding	35	GC03M051968	0.600049018859863	https://www.genecards.org/cgi-bin/carddisp.pl?gene=ABHD14B
EXOSC4	Exosome Component 4	Protein Coding	35	GC08P144079	0.600049018859863	https://www.genecards.org/cgi-bin/carddisp.pl?gene=EXOSC4
ERGIC3	ERGIC And Golgi 3	Protein Coding	35	GC20P035542	0.600049018859863	https://www.genecards.org/cgi-bin/carddisp.pl?gene=ERGIC3
FAM136A	Family With Sequence Similarity 136 Member A	Protein Coding	35	GC02M070296	0.600049018859863	https://www.genecards.org/cgi-bin/carddisp.pl?gene=FAM136A
FRMD4A	FERM Domain Containing 4A	Protein Coding	35	GC10M013643	0.600049018859863	https://www.genecards.org/cgi-bin/carddisp.pl?gene=FRMD4A
H1-4	H1.4 Linker Histone, Cluster Member	Protein Coding	35	GC06P064608	0.600049018859863	https://www.genecards.org/cgi-bin/carddisp.pl?gene=H1-4
LRRN1	Leucine Rich Repeat Neuronal 1	Protein Coding	35	GC03P003799	0.600049018859863	https://www.genecards.org/cgi-bin/carddisp.pl?gene=LRRN1
LYPLAL1	Lysophospholipase Like 1	Protein Coding	35	GC01P219173	0.600049018859863	https://www.genecards.org/cgi-bin/carddisp.pl?gene=LYPLAL1
KIAA1217	KIAA1217	Protein Coding	35	GC10P023695	0.600049018859863	https://www.genecards.org/cgi-bin/carddisp.pl?gene=KIAA1217
KIF26B	Kinesin Family Member 26B	Protein Coding	35	GC01P245154	0.600049018859863	https://www.genecards.org/cgi-bin/carddisp.pl?gene=KIF26B
NELFA	Negative Elongation Factor Complex Member A	Protein Coding	35	GC04M001990	0.600049018859863	https://www.genecards.org/cgi-bin/carddisp.pl?gene=NELFA
TMEM91	Transmembrane Protein 91	Protein Coding	35	GC19P043772	0.600049018859863	https://www.genecards.org/cgi-bin/carddisp.pl?gene=TMEM91
TNFSF8	TNF Superfamily Member 8	Protein Coding	35	GC09M114893	0.600049018859863	https://www.genecards.org/cgi-bin/carddisp.pl?gene=TNFSF8
RPRD2	Regulation Of Nuclear Pre-MRNA Domain Containing 2	Protein Coding	35	GC01P150363	0.600049018859863	https://www.genecards.org/cgi-bin/carddisp.pl?gene=RPRD2
RP1L1	RP1 Like 1	Protein Coding	35	GC08M010606	0.600049018859863	https://www.genecards.org/cgi-bin/carddisp.pl?gene=RP1L1
SF3A2	Splicing Factor 3a Subunit 2	Protein Coding	35	GC19P002236	0.600049018859863	https://www.genecards.org/cgi-bin/carddisp.pl?gene=SF3A2
VPS51	VPS51 Subunit Of GARP Complex	Protein Coding	35	GC11P065089	0.600049018859863	https://www.genecards.org/cgi-bin/carddisp.pl?gene=VPS51
TTLL12	Tubulin Tyrosine Ligase Like 12	Protein Coding	35	GC22M052039	0.600049018859863	https://www.genecards.org/cgi-bin/carddisp.pl?gene=TTLL12
ZCCHC8	Zinc Finger CCHC-Type Containing 8	Protein Coding	35	GC12M122472	0.600049018859863	https://www.genecards.org/cgi-bin/carddisp.pl?gene=ZCCHC8
AAR2	AAR2 Splicing Factor	Protein Coding	34	GC20P036236	0.600049018859863	https://www.genecards.org/cgi-bin/carddisp.pl?gene=AAR2
FSTL5	Follistatin Like 5	Protein Coding	34	GC04M161383	0.600049018859863	https://www.genecards.org/cgi-bin/carddisp.pl?gene=FSTL5
LMAN1L	Lectin, Mannose Binding 1 Like	Protein Coding	34	GC15P074812	0.600049018859863	https://www.genecards.org/cgi-bin/carddisp.pl?gene=LMAN1L
ISLR2	Immunoglobulin Superfamily Containing Leucine Rich Repeat 2	Protein Coding	34	GC15P074100	0.600049018859863	https://www.genecards.org/cgi-bin/carddisp.pl?gene=ISLR2
NSD2	Nuclear Receptor Binding SET Domain Protein 2	Protein Coding	34	GC04P001872	0.600049018859863	https://www.genecards.org/cgi-bin/carddisp.pl?gene=NSD2
NT5DC2	5'-Nucleotidase Domain Containing 2	Protein Coding	34	GC03M052524	0.600049018859863	https://www.genecards.org/cgi-bin/carddisp.pl?gene=NT5DC2
MPHOSPH9	M-Phase Phosphoprotein 9	Protein Coding	34	GC12M123153	0.600049018859863	https://www.genecards.org/cgi-bin/carddisp.pl?gene=MPHOSPH9
KIF12	Kinesin Family Member 12	Protein Coding	34	GC09M114086	0.600049018859863	https://www.genecards.org/cgi-bin/carddisp.pl?gene=KIF12
SBNO1	Strawberry Notch Homolog 1	Protein Coding	34	GC12M123289	0.600049018859863	https://www.genecards.org/cgi-bin/carddisp.pl?gene=SBNO1
NRBP2	Nuclear Receptor Binding Protein 2	Protein Coding	34	GC08M143993	0.600049018859863	https://www.genecards.org/cgi-bin/carddisp.pl?gene=NRBP2
TTI1	TELO2 Interacting Protein 1	Protein Coding	34	GC20M037983	0.600049018859863	https://www.genecards.org/cgi-bin/carddisp.pl?gene=TTI1
CCDC91	Coiled-Coil Domain Containing 91	Protein Coding	33	GC12P028133	0.600049018859863	https://www.genecards.org/cgi-bin/carddisp.pl?gene=CCDC91
ACTR5	Actin Related Protein 5	Protein Coding	33	GC20P038748	0.600049018859863	https://www.genecards.org/cgi-bin/carddisp.pl?gene=ACTR5
ANAPC4	Anaphase Promoting Complex Subunit 4	Protein Coding	33	GC04P025379	0.600049018859863	https://www.genecards.org/cgi-bin/carddisp.pl?gene=ANAPC4
APOBEC4	Apolipoprotein B MRNA Editing Enzyme Catalytic Polypeptide Like 4	Protein Coding	33	GC01M183646	0.600049018859863	https://www.genecards.org/cgi-bin/carddisp.pl?gene=APOBEC4
BTN3A3	Butyrophilin Subfamily 3 Member A3	Protein Coding	33	GC06P063931	0.600049018859863	https://www.genecards.org/cgi-bin/carddisp.pl?gene=BTN3A3
C11orf80	Chromosome 11 Open Reading Frame 80	Protein Coding	33	GC11P066744	0.600049018859863	https://www.genecards.org/cgi-bin/carddisp.pl?gene=C11orf80
ERP27	Endoplasmic Reticulum Protein 27	Protein Coding	33	GC12M014914	0.600049018859863	https://www.genecards.org/cgi-bin/carddisp.pl?gene=ERP27
KNTC1	Kinetochore Associated 1	Protein Coding	33	GC12P122527	0.600049018859863	https://www.genecards.org/cgi-bin/carddisp.pl?gene=KNTC1
FILIP1	Filamin A Interacting Protein 1	Protein Coding	33	GC06M075291	0.600049018859863	https://www.genecards.org/cgi-bin/carddisp.pl?gene=FILIP1
MOB3B	MOB Kinase Activator 3B	Protein Coding	33	GC09M027857	0.600049018859863	https://www.genecards.org/cgi-bin/carddisp.pl?gene=MOB3B
HECW1	HECT, C2 And WW Domain Containing E3 Ubiquitin Protein Ligase 1	Protein Coding	33	GC07P043112	0.600049018859863	https://www.genecards.org/cgi-bin/carddisp.pl?gene=HECW1
RALGAPB	Ral GTPase Activating Protein Non-Catalytic Subunit Beta	Protein Coding	33	GC20P038472	0.600049018859863	https://www.genecards.org/cgi-bin/carddisp.pl?gene=RALGAPB
ZWILCH	Zwilch Kinetochore Protein	Protein Coding	33	GC15P066504	0.600049018859863	https://www.genecards.org/cgi-bin/carddisp.pl?gene=ZWILCH
SRBD1	S1 RNA Binding Domain 1	Protein Coding	33	GC02M045388	0.600049018859863	https://www.genecards.org/cgi-bin/carddisp.pl?gene=SRBD1
ZFPL1	Zinc Finger Protein Like 1	Protein Coding	33	GC11P065084	0.600049018859863	https://www.genecards.org/cgi-bin/carddisp.pl?gene=ZFPL1
UVSSA	UV Stimulated Scaffold Protein A	Protein Coding	33	GC04P001341	0.600049018859863	https://www.genecards.org/cgi-bin/carddisp.pl?gene=UVSSA
TSKU	Tsukushi, Small Leucine Rich Proteoglycan	Protein Coding	33	GC11P076782	0.600049018859863	https://www.genecards.org/cgi-bin/carddisp.pl?gene=TSKU
ZFYVE28	Zinc Finger FYVE-Type Containing 28	Protein Coding	33	GC04M002334	0.600049018859863	https://www.genecards.org/cgi-bin/carddisp.pl?gene=ZFYVE28
BTNL8	Butyrophilin Like 8	Protein Coding	32	GC05P182595	0.600049018859863	https://www.genecards.org/cgi-bin/carddisp.pl?gene=BTNL8
BRINP1	BMP/Retinoic Acid Inducible Neural Specific 1	Protein Coding	32	GC09M119153	0.600049018859863	https://www.genecards.org/cgi-bin/carddisp.pl?gene=BRINP1
EPPK1	Epiplakin 1	Protein Coding	32	GC08M143857	0.600049018859863	https://www.genecards.org/cgi-bin/carddisp.pl?gene=EPPK1
GALNT18	Polypeptide N-Acetylgalactosaminyltransferase 18	Protein Coding	32	GC11M011293	0.600049018859863	https://www.genecards.org/cgi-bin/carddisp.pl?gene=GALNT18
GSDMC	Gasdermin C	Protein Coding	32	GC08M129705	0.600049018859863	https://www.genecards.org/cgi-bin/carddisp.pl?gene=GSDMC
HAUS3	HAUS Augmin Like Complex Subunit 3	Protein Coding	32	GC04M002079	0.600049018859863	https://www.genecards.org/cgi-bin/carddisp.pl?gene=HAUS3
H1-2	H1.2 Linker Histone, Cluster Member	Protein Coding	32	GC06M026056	0.600049018859863	https://www.genecards.org/cgi-bin/carddisp.pl?gene=H1-2
IZUMO4	IZUMO Family Member 4	Protein Coding	32	GC19P002096	0.600049018859863	https://www.genecards.org/cgi-bin/carddisp.pl?gene=IZUMO4
MLXIP	MLX Interacting Protein	Protein Coding	32	GC12P122078	0.600049018859863	https://www.genecards.org/cgi-bin/carddisp.pl?gene=MLXIP
HMGN4	High Mobility Group Nucleosomal Binding Domain 4	Protein Coding	32	GC06P026538	0.600049018859863	https://www.genecards.org/cgi-bin/carddisp.pl?gene=HMGN4
KLHL42	Kelch Like Family Member 42	Protein Coding	32	GC12P027780	0.600049018859863	https://www.genecards.org/cgi-bin/carddisp.pl?gene=KLHL42
TENM2	Teneurin Transmembrane Protein 2	Protein Coding	32	GC05P166979	0.600049018859863	https://www.genecards.org/cgi-bin/carddisp.pl?gene=TENM2
RRP9	Ribosomal RNA Processing 9, U3 Small Nucleolar RNA Binding Protein	Protein Coding	32	GC03M051943	0.600049018859863	https://www.genecards.org/cgi-bin/carddisp.pl?gene=RRP9
RSRC2	Arginine And Serine Rich Coiled-Coil 2	Protein Coding	32	GC12M122503	0.600049018859863	https://www.genecards.org/cgi-bin/carddisp.pl?gene=RSRC2
TSPAN17	Tetraspanin 17	Protein Coding	32	GC05P176647	0.600049018859863	https://www.genecards.org/cgi-bin/carddisp.pl?gene=TSPAN17
ZC3H3	Zinc Finger CCCH-Type Containing 3	Protein Coding	32	GC08M143437	0.600049018859863	https://www.genecards.org/cgi-bin/carddisp.pl?gene=ZC3H3
CCDC97	Coiled-Coil Domain Containing 97	Protein Coding	31	GC19P043769	0.600049018859863	https://www.genecards.org/cgi-bin/carddisp.pl?gene=CCDC97
CEACAM21	CEA Cell Adhesion Molecule 21	Protein Coding	31	GC19P043779	0.600049018859863	https://www.genecards.org/cgi-bin/carddisp.pl?gene=CEACAM21
EIF1AD	Eukaryotic Translation Initiation Factor 1A Domain Containing	Protein Coding	31	GC11M065996	0.600049018859863	https://www.genecards.org/cgi-bin/carddisp.pl?gene=EIF1AD
IQCH	IQ Motif Containing H	Protein Coding	31	GC15P067254	0.600049018859863	https://www.genecards.org/cgi-bin/carddisp.pl?gene=IQCH
KAZN	Kazrin, Periplakin Interacting Protein	Protein Coding	31	GC01P013893	0.600049018859863	https://www.genecards.org/cgi-bin/carddisp.pl?gene=KAZN
H4-16	H4 Histone 16	Protein Coding	31	GC12M017640	0.600049018859863	https://www.genecards.org/cgi-bin/carddisp.pl?gene=H4-16
NKAIN1	Sodium/Potassium Transporting ATPase Interacting 1	Protein Coding	31	GC01M031179	0.600049018859863	https://www.genecards.org/cgi-bin/carddisp.pl?gene=NKAIN1
POLR2M	RNA Polymerase II Subunit M	Protein Coding	31	GC15P057706	0.600049018859863	https://www.genecards.org/cgi-bin/carddisp.pl?gene=POLR2M
THSD7B	Thrombospondin Type 1 Domain Containing 7B	Protein Coding	31	GC02P136765	0.600049018859863	https://www.genecards.org/cgi-bin/carddisp.pl?gene=THSD7B
SPATC1	Spermatogenesis And Centriole Associated 1	Protein Coding	31	GC08P144012	0.600049018859863	https://www.genecards.org/cgi-bin/carddisp.pl?gene=SPATC1
ZBED5	Zinc Finger BED-Type Containing 5	Protein Coding	31	GC11M010924	0.600049018859863	https://www.genecards.org/cgi-bin/carddisp.pl?gene=ZBED5
KIAA1755	KIAA1755	Protein Coding	30	GC20M038210	0.600049018859863	https://www.genecards.org/cgi-bin/carddisp.pl?gene=KIAA1755
FAM83C	Family With Sequence Similarity 83 Member C	Protein Coding	30	GC20M035285	0.600049018859863	https://www.genecards.org/cgi-bin/carddisp.pl?gene=FAM83C
FAM98A	Family With Sequence Similarity 98 Member A	Protein Coding	30	GC02M033583	0.600049018859863	https://www.genecards.org/cgi-bin/carddisp.pl?gene=FAM98A
FAM53A	Family With Sequence Similarity 53 Member A	Protein Coding	30	GC04M001610	0.600049018859863	https://www.genecards.org/cgi-bin/carddisp.pl?gene=FAM53A
LURAP1L	Leucine Rich Adaptor Protein 1 Like	Protein Coding	30	GC09P012775	0.600049018859863	https://www.genecards.org/cgi-bin/carddisp.pl?gene=LURAP1L
C12orf60	Chromosome 12 Open Reading Frame 60	Protein Coding	29	GC12P015660	0.600049018859863	https://www.genecards.org/cgi-bin/carddisp.pl?gene=C12orf60
CLEC18A	C-Type Lectin Domain Family 18 Member A	Protein Coding	29	GC16P069953	0.600049018859863	https://www.genecards.org/cgi-bin/carddisp.pl?gene=CLEC18A
FAM193A	Family With Sequence Similarity 193 Member A	Protein Coding	29	GC04P002536	0.600049018859863	https://www.genecards.org/cgi-bin/carddisp.pl?gene=FAM193A
H1-3	H1.3 Linker Histone, Cluster Member	Protein Coding	29	GC06M054652	0.600049018859863	https://www.genecards.org/cgi-bin/carddisp.pl?gene=H1-3
LRRC37A	Leucine Rich Repeat Containing 37A	Protein Coding	29	GC17P046292	0.600049018859863	https://www.genecards.org/cgi-bin/carddisp.pl?gene=LRRC37A
TMEM129	Transmembrane Protein 129, E3 Ubiquitin Ligase	Protein Coding	29	GC04M001715	0.600049018859863	https://www.genecards.org/cgi-bin/carddisp.pl?gene=TMEM129
TMEM241	Transmembrane Protein 241	Protein Coding	29	GC18M023197	0.600049018859863	https://www.genecards.org/cgi-bin/carddisp.pl?gene=TMEM241
CNBD2	Cyclic Nucleotide Binding Domain Containing 2	Protein Coding	28	GC20P035954	0.600049018859863	https://www.genecards.org/cgi-bin/carddisp.pl?gene=CNBD2
CLEC18C	C-Type Lectin Domain Family 18 Member C	Protein Coding	28	GC16P070173	0.600049018859863	https://www.genecards.org/cgi-bin/carddisp.pl?gene=CLEC18C
H2BC9	H2B Clustered Histone 9	Protein Coding	28	GC06P064618	0.600049018859863	https://www.genecards.org/cgi-bin/carddisp.pl?gene=H2BC9
H2BC4	H2B Clustered Histone 4	Protein Coding	28	GC06M054659	0.600049018859863	https://www.genecards.org/cgi-bin/carddisp.pl?gene=H2BC4
H3C3	H3 Clustered Histone 3	Protein Coding	28	GC06P063912	0.600049018859863	https://www.genecards.org/cgi-bin/carddisp.pl?gene=H3C3
LSMEM1	Leucine Rich Single-Pass Membrane Protein 1	Protein Coding	28	GC07P112480	0.600049018859863	https://www.genecards.org/cgi-bin/carddisp.pl?gene=LSMEM1
ZNF322	Zinc Finger Protein 322	Protein Coding	28	GC06M053815	0.600049018859863	https://www.genecards.org/cgi-bin/carddisp.pl?gene=ZNF322
C11orf87	Chromosome 11 Open Reading Frame 87	Protein Coding	27	GC11P109421	0.600049018859863	https://www.genecards.org/cgi-bin/carddisp.pl?gene=C11orf87
EQTN	Equatorin	Protein Coding	27	GC09M027284	0.600049018859863	https://www.genecards.org/cgi-bin/carddisp.pl?gene=EQTN
PLPP6	Phospholipid Phosphatase 6	Protein Coding	27	GC09P004663	0.600049018859863	https://www.genecards.org/cgi-bin/carddisp.pl?gene=PLPP6
ZNRD2	Zinc Ribbon Domain Containing 2	Protein Coding	27	GC11P067487	0.600049018859863	https://www.genecards.org/cgi-bin/carddisp.pl?gene=ZNRD2
CCDC26	CCDC26 Long Non-Coding RNA	RNA Gene	26	GC08M129959	0.600049018859863	https://www.genecards.org/cgi-bin/carddisp.pl?gene=CCDC26
ATP23	ATP23 Metallopeptidase And ATP Synthase Assembly Factor Homolog	Protein Coding	26	GC12P057942	0.600049018859863	https://www.genecards.org/cgi-bin/carddisp.pl?gene=ATP23
H2AC6	H2A Clustered Histone 6	Protein Coding	26	GC06P064611	0.600049018859863	https://www.genecards.org/cgi-bin/carddisp.pl?gene=H2AC6
TMEM61	Transmembrane Protein 61	Protein Coding	26	GC01P054980	0.600049018859863	https://www.genecards.org/cgi-bin/carddisp.pl?gene=TMEM61
ZNF345	Zinc Finger Protein 345	Protein Coding	26	GC19P036850	0.600049018859863	https://www.genecards.org/cgi-bin/carddisp.pl?gene=ZNF345
C8orf82	Chromosome 8 Open Reading Frame 82	Protein Coding	25	GC08M144525	0.600049018859863	https://www.genecards.org/cgi-bin/carddisp.pl?gene=C8orf82
SMIM4	Small Integral Membrane Protein 4	Protein Coding	25	GC03P052534	0.600049018859863	https://www.genecards.org/cgi-bin/carddisp.pl?gene=SMIM4
C16orf95	Chromosome 16 Open Reading Frame 95	Protein Coding	24	GC16M087119	0.600049018859863	https://www.genecards.org/cgi-bin/carddisp.pl?gene=C16orf95
PCNX3	Pecanex 3	Protein Coding	24	GC11P067489	0.600049018859863	https://www.genecards.org/cgi-bin/carddisp.pl?gene=PCNX3
MS4A13	Membrane Spanning 4-Domains A13	Protein Coding	24	GC11P060515	0.600049018859863	https://www.genecards.org/cgi-bin/carddisp.pl?gene=MS4A13
RFLNA	Refilin A	Protein Coding	24	GC12P124532	0.600049018859863	https://www.genecards.org/cgi-bin/carddisp.pl?gene=RFLNA
STIMATE	STIM Activating Enhancer	Protein Coding	23	GC03M052902	0.600049018859863	https://www.genecards.org/cgi-bin/carddisp.pl?gene=STIMATE
DELEC1	Deleted In Esophageal Cancer 1	RNA Gene	22	GC09P117423	0.600049018859863	https://www.genecards.org/cgi-bin/carddisp.pl?gene=DELEC1
BTN2A3P	Butyrophilin Subfamily 2 Member A3, Pseudogene	Pseudogene	22	GC06P063930	0.600049018859863	https://www.genecards.org/cgi-bin/carddisp.pl?gene=BTN2A3P
MINAR1	Membrane Integral NOTCH2 Associated Receptor 1	Protein Coding	22	GC15P083775	0.600049018859863	https://www.genecards.org/cgi-bin/carddisp.pl?gene=MINAR1
MANSC4	MANSC Domain Containing 4	Protein Coding	22	GC12M027762	0.600049018859863	https://www.genecards.org/cgi-bin/carddisp.pl?gene=MANSC4
SMIM23	Small Integral Membrane Protein 23	Protein Coding	21	GC05P171785	0.600049018859863	https://www.genecards.org/cgi-bin/carddisp.pl?gene=SMIM23
LINC01006	Long Intergenic Non-Protein Coding RNA 1006	RNA Gene	20	GC07M156388	0.600049018859863	https://www.genecards.org/cgi-bin/carddisp.pl?gene=LINC01006
DNAH10OS	Dynein Axonemal Heavy Chain 10 Opposite Strand	Protein Coding	19	GC12M123927	0.600049018859863	https://www.genecards.org/cgi-bin/carddisp.pl?gene=DNAH10OS
LINC00114	Long Intergenic Non-Protein Coding RNA 114	RNA Gene	18	GC21M038738	0.600049018859863	https://www.genecards.org/cgi-bin/carddisp.pl?gene=LINC00114
HCG11	HLA Complex Group 11	RNA Gene	17	GC06P063934	0.600049018859863	https://www.genecards.org/cgi-bin/carddisp.pl?gene=HCG11
MIR661	MicroRNA 661	RNA Gene	17	GC08M143945	0.600049018859863	https://www.genecards.org/cgi-bin/carddisp.pl?gene=MIR661
PDXDC2P	Pyridoxal Dependent Decarboxylase Domain Containing 2, Pseudogene	Pseudogene	17	GC16M070103	0.600049018859863	https://www.genecards.org/cgi-bin/carddisp.pl?gene=PDXDC2P
SNHG17	Small Nucleolar RNA Host Gene 17	RNA Gene	17	GC20M038558	0.600049018859863	https://www.genecards.org/cgi-bin/carddisp.pl?gene=SNHG17
LINC01088	Long Intergenic Non-Protein Coding RNA 1088	RNA Gene	16	GC04P078971	0.600049018859863	https://www.genecards.org/cgi-bin/carddisp.pl?gene=LINC01088
GDF5-AS1	GDF5 Antisense RNA 1	RNA Gene	16	GC20P035435	0.600049018859863	https://www.genecards.org/cgi-bin/carddisp.pl?gene=GDF5-AS1
NOP14-AS1	NOP14 Antisense RNA 1	RNA Gene	16	GC04P002936	0.600049018859863	https://www.genecards.org/cgi-bin/carddisp.pl?gene=NOP14-AS1
LINC02210	Long Intergenic Non-Protein Coding RNA 2210	RNA Gene	15	GC17P047574	0.600049018859863	https://www.genecards.org/cgi-bin/carddisp.pl?gene=LINC02210
GUSBP2	GUSB Pseudogene 2	Pseudogene	15	GC06M026871	0.600049018859863	https://www.genecards.org/cgi-bin/carddisp.pl?gene=GUSBP2
LINC00977	Long Intergenic Non-Protein Coding RNA 977	RNA Gene	15	GC08M129958	0.600049018859863	https://www.genecards.org/cgi-bin/carddisp.pl?gene=LINC00977
IQCH-AS1	IQCH Antisense RNA 1	RNA Gene	14	GC15M067290	0.600049018859863	https://www.genecards.org/cgi-bin/carddisp.pl?gene=IQCH-AS1
FAM83C-AS1	FAM83C Antisense RNA 1	RNA Gene	14	GC20P035287	0.600049018859863	https://www.genecards.org/cgi-bin/carddisp.pl?gene=FAM83C-AS1
HCG23	HLA Complex Group 23	RNA Gene	14	GC06P064165	0.600049018859863	https://www.genecards.org/cgi-bin/carddisp.pl?gene=HCG23
MIR4286	MicroRNA 4286	RNA Gene	14	GC08P010666	0.600049018859863	https://www.genecards.org/cgi-bin/carddisp.pl?gene=MIR4286
NR2F2-AS1	NR2F2 Antisense RNA 1	RNA Gene	14	GC15M111136	0.600049018859863	https://www.genecards.org/cgi-bin/carddisp.pl?gene=NR2F2-AS1
SAMMSON	Survival Associated Mitochondrial Melanoma Specific Oncogenic Non-Coding RNA	RNA Gene	14	GC03P069999	0.600049018859863	https://www.genecards.org/cgi-bin/carddisp.pl?gene=SAMMSON
SNORD16	Small Nucleolar RNA, C/D Box 16	RNA Gene	14	GC15M072255	0.600049018859863	https://www.genecards.org/cgi-bin/carddisp.pl?gene=SNORD16
SNORD19B	Small Nucleolar RNA, C/D Box 19B	RNA Gene	14	GC03P052947	0.600049018859863	https://www.genecards.org/cgi-bin/carddisp.pl?gene=SNORD19B
DUBR	DPPA2 Upstream Binding RNA	RNA Gene	13	GC03P107128	0.600049018859863	https://www.genecards.org/cgi-bin/carddisp.pl?gene=DUBR
LINC01507	Long Intergenic Non-Protein Coding RNA 1507	RNA Gene	13	GC09P079824	0.600049018859863	https://www.genecards.org/cgi-bin/carddisp.pl?gene=LINC01507
LINC02210-CRHR1	LINC02210-CRHR1 Readthrough	Protein Coding	13	GC17P047576	0.600049018859863	https://www.genecards.org/cgi-bin/carddisp.pl?gene=LINC02210-CRHR1
LINC01094	Long Intergenic Non-Protein Coding RNA 1094	RNA Gene	13	GC04P078645	0.600049018859863	https://www.genecards.org/cgi-bin/carddisp.pl?gene=LINC01094
ILF3-DT	ILF3 Divergent Transcript	RNA Gene	13	GC19M010652	0.600049018859863	https://www.genecards.org/cgi-bin/carddisp.pl?gene=ILF3-DT
LRRC37A4P	Leucine Rich Repeat Containing 37 Member A4, Pseudogene	Pseudogene	13	GC17M045505	0.600049018859863	https://www.genecards.org/cgi-bin/carddisp.pl?gene=LRRC37A4P
ZC3H11B	Zinc Finger CCCH-Type Containing 11B	Protein Coding	13	GC01M219607	0.600049018859863	https://www.genecards.org/cgi-bin/carddisp.pl?gene=ZC3H11B
ASTN2-AS1	ASTN2 Antisense RNA 1	RNA Gene	12	GC09P117438	0.600049018859863	https://www.genecards.org/cgi-bin/carddisp.pl?gene=ASTN2-AS1
ATP2B1-AS1	ATP2B1 Antisense RNA 1	RNA Gene	12	GC12P089709	0.600049018859863	https://www.genecards.org/cgi-bin/carddisp.pl?gene=ATP2B1-AS1
GARS1-DT	GARS1 Divergent Transcript	RNA Gene	12	GC07M030385	0.600049018859863	https://www.genecards.org/cgi-bin/carddisp.pl?gene=GARS1-DT
NSFP1	N-Ethylmaleimide-Sensitive Factor Pseudogene 1	Pseudogene	12	GC17P046372	0.600049018859863	https://www.genecards.org/cgi-bin/carddisp.pl?gene=NSFP1
MIR1289-1	MicroRNA 1289-1	RNA Gene	12	GC20M035453	0.600049018859863	https://www.genecards.org/cgi-bin/carddisp.pl?gene=MIR1289-1
MDFIC2	MyoD Family Inhibitor Domain Containing 2	Protein Coding	12	GC03M070197	0.600049018859863	https://www.genecards.org/cgi-bin/carddisp.pl?gene=MDFIC2
MMP24OS	MMP24 Opposite Strand	Protein Coding	12	GC20M035202	0.600049018859863	https://www.genecards.org/cgi-bin/carddisp.pl?gene=MMP24OS
LYPLAL1-AS1	LYPLAL1 Antisense RNA 1	RNA Gene	12	GC01M219411	0.600049018859863	https://www.genecards.org/cgi-bin/carddisp.pl?gene=LYPLAL1-AS1
LOC100129917	Uncharacterized LOC100129917	RNA Gene	12	GC04M000948	0.600049018859863	https://www.genecards.org/cgi-bin/carddisp.pl?gene=LOC100129917
DDX19A-DT	DDX19A Divergent Transcript	RNA Gene	11	GC16M070418	0.600049018859863	https://www.genecards.org/cgi-bin/carddisp.pl?gene=DDX19A-DT
DUS4L-BCAP29	DUS4L-BCAP29 Readthrough	Protein Coding	11	GC07P107564	0.600049018859863	https://www.genecards.org/cgi-bin/carddisp.pl?gene=DUS4L-BCAP29
LINC01574	Long Intergenic Non-Protein Coding RNA 1574	RNA Gene	10	GC05P176743	0.600049018859863	https://www.genecards.org/cgi-bin/carddisp.pl?gene=LINC01574
ROCR	Regulator Of Chondrogenesis RNA	RNA Gene	10	GC17M072023	0.600049018859863	https://www.genecards.org/cgi-bin/carddisp.pl?gene=ROCR
TMED2-DT	TMED2 Divergent Transcript	RNA Gene	10	GC12M123582	0.600049018859863	https://www.genecards.org/cgi-bin/carddisp.pl?gene=TMED2-DT
LOC101928731	Uncharacterized LOC101928731	RNA Gene	10	GC12M093707	0.600049018859863	https://www.genecards.org/cgi-bin/carddisp.pl?gene=LOC101928731
LOC728975	Uncharacterized LOC728975	RNA Gene	10	GC11M077459	0.600049018859863	https://www.genecards.org/cgi-bin/carddisp.pl?gene=LOC728975
HOMER3-AS1	HOMER3 Antisense RNA 1	RNA Gene	9	GC19P030588	0.600049018859863	https://www.genecards.org/cgi-bin/carddisp.pl?gene=HOMER3-AS1
LINC01338	Long Intergenic Non-Protein Coding RNA 1338	RNA Gene	9	GC05M082850	0.600049018859863	https://www.genecards.org/cgi-bin/carddisp.pl?gene=LINC01338
LINC01754	Long Intergenic Non-Protein Coding RNA 1754	RNA Gene	9	GC20M047384	0.600049018859863	https://www.genecards.org/cgi-bin/carddisp.pl?gene=LINC01754
KIF26B-AS1	KIF26B Antisense RNA 1	RNA Gene	9	GC01M245208	0.600049018859863	https://www.genecards.org/cgi-bin/carddisp.pl?gene=KIF26B-AS1
LINC02399	Long Intergenic Non-Protein Coding RNA 2399	RNA Gene	9	GC12P089949	0.600049018859863	https://www.genecards.org/cgi-bin/carddisp.pl?gene=LINC02399
TWF2-DT	TWF2 Divergent Transcript	RNA Gene	9	GC03P052242	0.600049018859863	https://www.genecards.org/cgi-bin/carddisp.pl?gene=TWF2-DT
SBNO1-AS1	SBNO1 Antisense RNA 1	RNA Gene	9	GC12P124509	0.600049018859863	https://www.genecards.org/cgi-bin/carddisp.pl?gene=SBNO1-AS1
ENSG00000255224	TEC	RNA Gene	9	GC08M144078	0.600049018859863	https://www.genecards.org/cgi-bin/carddisp.pl?gene=ENSG00000255224
LINC02234	Long Intergenic Non-Protein Coding RNA 2234	RNA Gene	8	GC05P097882	0.600049018859863	https://www.genecards.org/cgi-bin/carddisp.pl?gene=LINC02234
RPL35AP	Ribosomal Protein L35a Pseudogene	Pseudogene	8	GC20M047478	0.600049018859863	https://www.genecards.org/cgi-bin/carddisp.pl?gene=RPL35AP
LOC101928540	Uncharacterized LOC101928540	RNA Gene	8	GC06P075383	0.600049018859863	https://www.genecards.org/cgi-bin/carddisp.pl?gene=LOC101928540
ENSG00000206249	Novel Transcript	RNA Gene	8	GC20M038288	0.600049018859863	https://www.genecards.org/cgi-bin/carddisp.pl?gene=ENSG00000206249
ENSG00000254461	Novel Transcript	RNA Gene	8	GC11M077534	0.600049018859863	https://www.genecards.org/cgi-bin/carddisp.pl?gene=ENSG00000254461
ENSG00000254855	Novel Transcript	RNA Gene	8	GC11M066264	0.600049018859863	https://www.genecards.org/cgi-bin/carddisp.pl?gene=ENSG00000254855
ENSG00000255320	Novel Transcript	RNA Gene	8	GC11M077533	0.600049018859863	https://www.genecards.org/cgi-bin/carddisp.pl?gene=ENSG00000255320
ENSG00000255730	Novel Protein	Protein Coding	8	GC19P041350	0.600049018859863	https://www.genecards.org/cgi-bin/carddisp.pl?gene=ENSG00000255730
ENSG00000261384	Novel Transcript	RNA Gene	8	GC15P082354	0.600049018859863	https://www.genecards.org/cgi-bin/carddisp.pl?gene=ENSG00000261384
ENSG00000237174	Novel Transcript	RNA Gene	8	GC06P075357	0.600049018859863	https://www.genecards.org/cgi-bin/carddisp.pl?gene=ENSG00000237174
ENSG00000261324	Novel Transcript, Overlapping HIST4H4	RNA Gene	8	GC12M014762	0.600049018859863	https://www.genecards.org/cgi-bin/carddisp.pl?gene=ENSG00000261324
ENSG00000255038	Novel Transcript, Antisense To SF3B2	RNA Gene	8	GC11M066067	0.600049018859863	https://www.genecards.org/cgi-bin/carddisp.pl?gene=ENSG00000255038
ENSG00000231612	Novel Transcript	RNA Gene	8	GC01M245576	0.600049018859863	https://www.genecards.org/cgi-bin/carddisp.pl?gene=ENSG00000231612
ENSG00000245156	Novel Transcript	RNA Gene	8	GC11M066269	0.600049018859863	https://www.genecards.org/cgi-bin/carddisp.pl?gene=ENSG00000245156
ENSG00000253926	Novel Transcript	RNA Gene	8	GC08P129298	0.600049018859863	https://www.genecards.org/cgi-bin/carddisp.pl?gene=ENSG00000253926
ENSG00000254632	Novel Transcript	RNA Gene	8	GC11M078004	0.600049018859863	https://www.genecards.org/cgi-bin/carddisp.pl?gene=ENSG00000254632
ENSG00000272462	Novel Transcript	RNA Gene	8	GC06P025992	0.600049018859863	https://www.genecards.org/cgi-bin/carddisp.pl?gene=ENSG00000272462
LINC02742	Long Intergenic Non-Protein Coding RNA 2742	RNA Gene	7	GC11P028703	0.600049018859863	https://www.genecards.org/cgi-bin/carddisp.pl?gene=LINC02742
LINC02650	Long Intergenic Non-Protein Coding RNA 2650	RNA Gene	7	GC10M083674	0.600049018859863	https://www.genecards.org/cgi-bin/carddisp.pl?gene=LINC02650
NPM1P14	Nucleophosmin 1 Pseudogene 14	Pseudogene	7	GC07P112520	0.600049018859863	https://www.genecards.org/cgi-bin/carddisp.pl?gene=NPM1P14
MAPK8IP1P1	Mitogen-Activated Protein Kinase 8 Interacting Protein 1 Pseudogene 1	Pseudogene	7	GC17P047589	0.600049018859863	https://www.genecards.org/cgi-bin/carddisp.pl?gene=MAPK8IP1P1
MAPK8IP1P2	Mitogen-Activated Protein Kinase 8 Interacting Protein 1 Pseudogene 2	Pseudogene	7	GC17M045868	0.600049018859863	https://www.genecards.org/cgi-bin/carddisp.pl?gene=MAPK8IP1P2
MTND4P14	MT-ND4 Pseudogene 14	Pseudogene	7	GC09P006130	0.600049018859863	https://www.genecards.org/cgi-bin/carddisp.pl?gene=MTND4P14
RN7SKP173	RN7SK Pseudogene 173	Pseudogene	7	GC20P038761	0.600049018859863	https://www.genecards.org/cgi-bin/carddisp.pl?gene=RN7SKP173
RNA5SP301	RNA, 5S Ribosomal Pseudogene 301	Pseudogene	7	GC10P013731	0.600049018859863	https://www.genecards.org/cgi-bin/carddisp.pl?gene=RNA5SP301
ZNF664-RFLNA	ZNF664-RFLNA Readthrough	Protein Coding	7	GC12P124533	0.600049018859863	https://www.genecards.org/cgi-bin/carddisp.pl?gene=ZNF664-RFLNA
ENSG00000228322	Novel Transcript	RNA Gene	7	GC09P004299	0.600049018859863	https://www.genecards.org/cgi-bin/carddisp.pl?gene=ENSG00000228322
ENSG00000249664	Novel Transcript	RNA Gene	7	GC05M083012	0.600049018859863	https://www.genecards.org/cgi-bin/carddisp.pl?gene=ENSG00000249664
ENSG00000258216	Novel Transcript	RNA Gene	7	GC12P089712	0.600049018859863	https://www.genecards.org/cgi-bin/carddisp.pl?gene=ENSG00000258216
ENSG00000260233	ZNRD2 Antisense RNA 1 (Head To Head)	Uncategorized	7	GC11M077479	0.600049018859863	https://www.genecards.org/cgi-bin/carddisp.pl?gene=ENSG00000260233
ENSG00000261578	Novel Transcript, Overlapping To TSKU	RNA Gene	7	GC11P076800	0.600049018859863	https://www.genecards.org/cgi-bin/carddisp.pl?gene=ENSG00000261578
ENSG00000234091	Novel Transcript	RNA Gene	7	GC10P013729	0.600049018859863	https://www.genecards.org/cgi-bin/carddisp.pl?gene=ENSG00000234091
ENSG00000252443	Small Nucleolar RNA SNORA62/SNORA6 Family	RNA Gene	7	GC16M069823	0.600049018859863	https://www.genecards.org/cgi-bin/carddisp.pl?gene=ENSG00000252443
ENSG00000227554	Novel Transcript	RNA Gene	7	GC01M183754	0.600049018859863	https://www.genecards.org/cgi-bin/carddisp.pl?gene=ENSG00000227554
ENSG00000254094	Novel Transcript	RNA Gene	7	GC04P001356	0.600049018859863	https://www.genecards.org/cgi-bin/carddisp.pl?gene=ENSG00000254094
LINC02680	Long Intergenic Non-Protein Coding RNA 2680	RNA Gene	6	GC10P027542	0.600049018859863	https://www.genecards.org/cgi-bin/carddisp.pl?gene=LINC02680
LINC02752	Long Intergenic Non-Protein Coding RNA 2752	RNA Gene	6	GC11P011021	0.600049018859863	https://www.genecards.org/cgi-bin/carddisp.pl?gene=LINC02752
H2AC5P	H2A Clustered Histone 5, Pseudogene	Pseudogene	6	GC06P026043	0.600049018859863	https://www.genecards.org/cgi-bin/carddisp.pl?gene=H2AC5P
MPPED2-AS1	MPPED2 Antisense RNA 1	RNA Gene	6	GC11P030585	0.600049018859863	https://www.genecards.org/cgi-bin/carddisp.pl?gene=MPPED2-AS1
PPIAP1	Peptidylprolyl Isomerase A Pseudogene 1	Pseudogene	6	GC21M020827	0.600049018859863	https://www.genecards.org/cgi-bin/carddisp.pl?gene=PPIAP1
TPT1P9	Tumor Protein, Translationally-Controlled 1 Pseudogene 9	Pseudogene	6	GC09M118082	0.600049018859863	https://www.genecards.org/cgi-bin/carddisp.pl?gene=TPT1P9
RNA5SP349	RNA, 5S Ribosomal Pseudogene 349	Pseudogene	6	GC11M109120	0.600049018859863	https://www.genecards.org/cgi-bin/carddisp.pl?gene=RNA5SP349
RNA5SP355	RNA, 5S Ribosomal Pseudogene 355	Pseudogene	6	GC12P028505	0.600049018859863	https://www.genecards.org/cgi-bin/carddisp.pl?gene=RNA5SP355
RPL26P20	Ribosomal Protein L26 Pseudogene 20	Pseudogene	6	GC06P075499	0.600049018859863	https://www.genecards.org/cgi-bin/carddisp.pl?gene=RPL26P20
SOD2P1	Superoxide Dismutase 2 Pseudogene 1	Pseudogene	6	GC01M103100	0.600049018859863	https://www.genecards.org/cgi-bin/carddisp.pl?gene=SOD2P1
ENSG00000234892	Novel Transcript	RNA Gene	6	GC22P043232	0.600049018859863	https://www.genecards.org/cgi-bin/carddisp.pl?gene=ENSG00000234892
ENSG00000238224	Novel Transcript	RNA Gene	6	GC01M245614	0.600049018859863	https://www.genecards.org/cgi-bin/carddisp.pl?gene=ENSG00000238224
ENSG00000257042	Novel Transcript, Antisense To PTHLH	RNA Gene	6	GC12P027810	0.600049018859863	https://www.genecards.org/cgi-bin/carddisp.pl?gene=ENSG00000257042
ENSG00000200998	Y RNA	RNA Gene	6	GC04M078632	0.600049018859863	https://www.genecards.org/cgi-bin/carddisp.pl?gene=ENSG00000200998
ENSG00000260773	Novel Transcript, Antisense To DIS3L	RNA Gene	6	GC15M066314	0.600049018859863	https://www.genecards.org/cgi-bin/carddisp.pl?gene=ENSG00000260773
ENSG00000282246	Novel Protein	Protein Coding	6	GC10P013613	0.600049018859863	https://www.genecards.org/cgi-bin/carddisp.pl?gene=ENSG00000282246
CNN2P10	Calponin 2 Pseudogene 10	Pseudogene	5	GC01P166796	0.600049018859863	https://www.genecards.org/cgi-bin/carddisp.pl?gene=CNN2P10
NPIPB14P	Nuclear Pore Complex Interacting Protein Family Member B14, Pseudogene	Pseudogene	5	GC16M069976	0.600049018859863	https://www.genecards.org/cgi-bin/carddisp.pl?gene=NPIPB14P
NPAP1P4	Nuclear Pore Associated Protein 1 Pseudogene 4	Pseudogene	5	GC09M080357	0.600049018859863	https://www.genecards.org/cgi-bin/carddisp.pl?gene=NPAP1P4
MRPS33P3	Mitochondrial Ribosomal Protein S33 Pseudogene 3	Pseudogene	5	GC04P115143	0.600049018859863	https://www.genecards.org/cgi-bin/carddisp.pl?gene=MRPS33P3
RPL21P34	Ribosomal Protein L21 Pseudogene 34	Pseudogene	5	GC02P128217	0.600049018859863	https://www.genecards.org/cgi-bin/carddisp.pl?gene=RPL21P34
LOC101928268	Uncharacterized LOC101928268	Protein Coding	5	GC07P030460	0.600049018859863	https://www.genecards.org/cgi-bin/carddisp.pl?gene=LOC101928268
RF00017-4686		RNA Gene	5	GC05M171226	0.600049018859863	https://www.genecards.org/cgi-bin/carddisp.pl?gene=RF00017-4686
SLBP-DT-001		RNA Gene	5	GC04P001716	0.600049018859863	https://www.genecards.org/cgi-bin/carddisp.pl?gene=SLBP-DT-001
ENSG00000238156	Novel Transcript	RNA Gene	5	GC06P075455	0.600049018859863	https://www.genecards.org/cgi-bin/carddisp.pl?gene=ENSG00000238156
ENSG00000251446	Novel Transcript	RNA Gene	5	GC05M176735	0.600049018859863	https://www.genecards.org/cgi-bin/carddisp.pl?gene=ENSG00000251446
ENSG00000173727	Finkel-Biskis-Reilly Murine Sarcoma Virus (FBR-MuSV) Ubiquitously Expressed (FAU) Pseudogene	Pseudogene	5	GC11P067478	0.600049018859863	https://www.genecards.org/cgi-bin/carddisp.pl?gene=ENSG00000173727
ENSG00000285108	Novel Transcript	RNA Gene	5	GC08M129967	0.600049018859863	https://www.genecards.org/cgi-bin/carddisp.pl?gene=ENSG00000285108
lnc-SSSCA1-1		RNA Gene	5	GC11P067485	0.600049018859863	https://www.genecards.org/cgi-bin/carddisp.pl?gene=lnc-SSSCA1-1
ENSG00000207009	Y RNA	RNA Gene	5	GC04M001812	0.600049018859863	https://www.genecards.org/cgi-bin/carddisp.pl?gene=ENSG00000207009
lnc-IQCH-7		RNA Gene	5	GC15P085893	0.600049018859863	https://www.genecards.org/cgi-bin/carddisp.pl?gene=lnc-IQCH-7
lnc-KCNK7-4		RNA Gene	5	GC11M065547	0.600049018859863	https://www.genecards.org/cgi-bin/carddisp.pl?gene=lnc-KCNK7-4
lnc-GLIS3-2		RNA Gene	5	GC09M003824	0.600049018859863	https://www.genecards.org/cgi-bin/carddisp.pl?gene=lnc-GLIS3-2
ENSG00000285668	Novel Transcript	RNA Gene	5	GC17M045864	0.600049018859863	https://www.genecards.org/cgi-bin/carddisp.pl?gene=ENSG00000285668
ENSG00000273179	Novel Transcript, Antisense To SPON2	RNA Gene	5	GC04P001161	0.600049018859863	https://www.genecards.org/cgi-bin/carddisp.pl?gene=ENSG00000273179
ENSG00000272588	Novel Transcript, Antisense To PCGF3	RNA Gene	5	GC04M000941	0.600049018859863	https://www.genecards.org/cgi-bin/carddisp.pl?gene=ENSG00000272588
ENSG00000273771	Novel Transcript	RNA Gene	5	GC15M096080	0.600049018859863	https://www.genecards.org/cgi-bin/carddisp.pl?gene=ENSG00000273771
ENSG00000274874	Novel Protein	RNA Gene	5	GC12P123973	0.600049018859863	https://www.genecards.org/cgi-bin/carddisp.pl?gene=ENSG00000274874
MARK2P15	Microtubule Affinity Regulating Kinase 2 Pseudogene 15	Pseudogene	4	GC10M083311	0.600049018859863	https://www.genecards.org/cgi-bin/carddisp.pl?gene=MARK2P15
LOC105369212	Uncharacterized LOC105369212	RNA Gene	4	GC15M111135	0.600049018859863	https://www.genecards.org/cgi-bin/carddisp.pl?gene=LOC105369212
piR-40096		RNA Gene	4	GC06M055492	0.600049018859863	https://www.genecards.org/cgi-bin/carddisp.pl?gene=piR-40096
MK280269-012		RNA Gene	4	GC11M076581	0.600049018859863	https://www.genecards.org/cgi-bin/carddisp.pl?gene=MK280269-012
piR-39858-250		RNA Gene	4	GC16M053820	0.600049018859863	https://www.genecards.org/cgi-bin/carddisp.pl?gene=piR-39858-250
piR-43098		RNA Gene	4	GC02M156453	0.600049018859863	https://www.genecards.org/cgi-bin/carddisp.pl?gene=piR-43098
NONHSAG011935.2		RNA Gene	4	GC12P093773	0.600049018859863	https://www.genecards.org/cgi-bin/carddisp.pl?gene=NONHSAG011935.2
piR-50208		RNA Gene	4	GC15P086700	0.600049018859863	https://www.genecards.org/cgi-bin/carddisp.pl?gene=piR-50208
RF00017-4736		RNA Gene	4	GC05P176739	0.600049018859863	https://www.genecards.org/cgi-bin/carddisp.pl?gene=RF00017-4736
NONHSAG001562.2		RNA Gene	4	GC01P055065	0.600049018859863	https://www.genecards.org/cgi-bin/carddisp.pl?gene=NONHSAG001562.2
piR-31751		RNA Gene	4	GC06P065719	0.600049018859863	https://www.genecards.org/cgi-bin/carddisp.pl?gene=piR-31751
piR-34822-068		RNA Gene	4	GC12P058911	0.600049018859863	https://www.genecards.org/cgi-bin/carddisp.pl?gene=piR-34822-068
RF00017-6889		RNA Gene	4	GC08P143906	0.600049018859863	https://www.genecards.org/cgi-bin/carddisp.pl?gene=RF00017-6889
RF00017-2582		RNA Gene	4	GC19P010626	0.600049018859863	https://www.genecards.org/cgi-bin/carddisp.pl?gene=RF00017-2582
RF00017-2213		RNA Gene	4	GC17M045282	0.600049018859863	https://www.genecards.org/cgi-bin/carddisp.pl?gene=RF00017-2213
RF00017-6887		RNA Gene	4	GC08P143892	0.600049018859863	https://www.genecards.org/cgi-bin/carddisp.pl?gene=RF00017-6887
SNODB718		RNA Gene	4	GC04P078641	0.600049018859863	https://www.genecards.org/cgi-bin/carddisp.pl?gene=SNODB718
ENSG00000219682	Nucleoporin 50kD (NUP50) Pseudogene	Pseudogene	4	GC06P025140	0.600049018859863	https://www.genecards.org/cgi-bin/carddisp.pl?gene=ENSG00000219682
HSALNG0069708		RNA Gene	4	GC09P004281	0.600049018859863	https://www.genecards.org/cgi-bin/carddisp.pl?gene=HSALNG0069708
HSALNG0094715		RNA Gene	4	GC12M123211	0.600049018859863	https://www.genecards.org/cgi-bin/carddisp.pl?gene=HSALNG0094715
ENSG00000277135	Novel Transcript	RNA Gene	4	GC15M096139	0.600049018859863	https://www.genecards.org/cgi-bin/carddisp.pl?gene=ENSG00000277135
ENSG00000285144	Novel Transcript	RNA Gene	4	GC20P038275	0.600049018859863	https://www.genecards.org/cgi-bin/carddisp.pl?gene=ENSG00000285144
ENSG00000285577	Novel Transcript, Antisense To LTBP1	RNA Gene	4	GC02M033274	0.600049018859863	https://www.genecards.org/cgi-bin/carddisp.pl?gene=ENSG00000285577
ENSG00000288096	Novel Transcript	RNA Gene	4	GC08P143889	0.600049018859863	https://www.genecards.org/cgi-bin/carddisp.pl?gene=ENSG00000288096
HSALNG0026174		RNA Gene	4	GC03M052679	0.600049018859863	https://www.genecards.org/cgi-bin/carddisp.pl?gene=HSALNG0026174
lnc-STAB1-1		RNA Gene	4	GC03P052535	0.600049018859863	https://www.genecards.org/cgi-bin/carddisp.pl?gene=lnc-STAB1-1
lnc-TTLL12-1		RNA Gene	4	GC22M052484	0.600049018859863	https://www.genecards.org/cgi-bin/carddisp.pl?gene=lnc-TTLL12-1
lnc-PRPF18-2		RNA Gene	4	GC10P013683	0.600049018859863	https://www.genecards.org/cgi-bin/carddisp.pl?gene=lnc-PRPF18-2
lnc-TIMM29-1		RNA Gene	4	GC19P010385	0.600049018859863	https://www.genecards.org/cgi-bin/carddisp.pl?gene=lnc-TIMM29-1
lnc-SOCS2-6		RNA Gene	4	GC12P093788	0.600049018859863	https://www.genecards.org/cgi-bin/carddisp.pl?gene=lnc-SOCS2-6
lnc-PLEC-4		RNA Gene	4	GC08M143901	0.600049018859863	https://www.genecards.org/cgi-bin/carddisp.pl?gene=lnc-PLEC-4
HSALNG0032399		RNA Gene	4	GC04P002798	0.600049018859863	https://www.genecards.org/cgi-bin/carddisp.pl?gene=HSALNG0032399
HSALNG0032401		RNA Gene	4	GC04M002833	0.600049018859863	https://www.genecards.org/cgi-bin/carddisp.pl?gene=HSALNG0032401
lnc-GGCT-3		RNA Gene	4	GC07M030470	0.600049018859863	https://www.genecards.org/cgi-bin/carddisp.pl?gene=lnc-GGCT-3
HSALNG0123133		RNA Gene	4	GC19M002173	0.600049018859863	https://www.genecards.org/cgi-bin/carddisp.pl?gene=HSALNG0123133
lnc-ADD2-2		RNA Gene	4	GC02M070456	0.600049018859863	https://www.genecards.org/cgi-bin/carddisp.pl?gene=lnc-ADD2-2
lnc-FAM83C-2		RNA Gene	4	GC20M035345	0.600049018859863	https://www.genecards.org/cgi-bin/carddisp.pl?gene=lnc-FAM83C-2
lnc-KIF12-2		RNA Gene	4	GC09M114463	0.600049018859863	https://www.genecards.org/cgi-bin/carddisp.pl?gene=lnc-KIF12-2
lnc-KIF12-3		RNA Gene	4	GC09M114159	0.600049018859863	https://www.genecards.org/cgi-bin/carddisp.pl?gene=lnc-KIF12-3
L13304-005		RNA Gene	4	GC11M077467	0.600049018859863	https://www.genecards.org/cgi-bin/carddisp.pl?gene=L13304-005
lnc-ADD1-6		RNA Gene	4	GC04P002793	0.600049018859863	https://www.genecards.org/cgi-bin/carddisp.pl?gene=lnc-ADD1-6
lnc-APOBEC4-5		RNA Gene	4	GC01M183931	0.600049018859863	https://www.genecards.org/cgi-bin/carddisp.pl?gene=lnc-APOBEC4-5
lnc-CTDSP2-7		RNA Gene	4	GC12M058885	0.600049018859863	https://www.genecards.org/cgi-bin/carddisp.pl?gene=lnc-CTDSP2-7
lnc-FAM83C-3		RNA Gene	4	GC20M035303	0.600049018859863	https://www.genecards.org/cgi-bin/carddisp.pl?gene=lnc-FAM83C-3
HSALNG0069709		RNA Gene	4	GC09M004297	0.600049018859863	https://www.genecards.org/cgi-bin/carddisp.pl?gene=HSALNG0069709
HSALNG0069710		RNA Gene	4	GC09P004297	0.600049018859863	https://www.genecards.org/cgi-bin/carddisp.pl?gene=HSALNG0069710
HSALNG0035397		RNA Gene	4	GC04M078605	0.600049018859863	https://www.genecards.org/cgi-bin/carddisp.pl?gene=HSALNG0035397
HSALNG0048733		RNA Gene	4	GC06P064638	0.600049018859863	https://www.genecards.org/cgi-bin/carddisp.pl?gene=HSALNG0048733
ENSG00000277749	Novel Transcript, Antisense To CCDC33	RNA Gene	4	GC15M074311	0.600049018859863	https://www.genecards.org/cgi-bin/carddisp.pl?gene=ENSG00000277749
FJ601676		RNA Gene	4	GC09M115076	0.600049018859863	https://www.genecards.org/cgi-bin/carddisp.pl?gene=FJ601676
ENSG00000288639	Novel Protein	Protein Coding	4	GC05P171490	0.600049018859863	https://www.genecards.org/cgi-bin/carddisp.pl?gene=ENSG00000288639
HSALNG0005615		RNA Gene	4	GC01P102914	0.600049018859863	https://www.genecards.org/cgi-bin/carddisp.pl?gene=HSALNG0005615
ENSG00000279093	TEC	Uncategorized	4	GC11P065561	0.600049018859863	https://www.genecards.org/cgi-bin/carddisp.pl?gene=ENSG00000279093
ENSG00000280904		RNA Gene	4	GC03P052943	0.600049018859863	https://www.genecards.org/cgi-bin/carddisp.pl?gene=ENSG00000280904
HSALNG0026167		RNA Gene	4	GC03P052536	0.600049018859863	https://www.genecards.org/cgi-bin/carddisp.pl?gene=HSALNG0026167
lnc-YKT6-2		RNA Gene	4	GC07P044321	0.600049018859863	https://www.genecards.org/cgi-bin/carddisp.pl?gene=lnc-YKT6-2
lnc-ZMYND8-10		RNA Gene	4	GC20M047439	0.600049018859863	https://www.genecards.org/cgi-bin/carddisp.pl?gene=lnc-ZMYND8-10
piR-50446		RNA Gene	4	GC06P066431	0.600049018859863	https://www.genecards.org/cgi-bin/carddisp.pl?gene=piR-50446
H3P27	H3 Histone Pseudogene 27	Pseudogene	3	GC06P075588	0.600049018859863	https://www.genecards.org/cgi-bin/carddisp.pl?gene=H3P27
RPL14P6	RPL14 Pseudogene 6	Pseudogene	3	GC02P128206	0.600049018859863	https://www.genecards.org/cgi-bin/carddisp.pl?gene=RPL14P6
SMC4P1	Structural Maintenance Of Chromosomes 4 Pseudogene 1	Pseudogene	3	GC02P136546	0.600049018859863	https://www.genecards.org/cgi-bin/carddisp.pl?gene=SMC4P1
LOC107986989	Uncharacterized LOC107986989	RNA Gene	3	GC09P004301	0.600049018859863	https://www.genecards.org/cgi-bin/carddisp.pl?gene=LOC107986989
piR-43107-151		RNA Gene	3	GC02M033229	0.600049018859863	https://www.genecards.org/cgi-bin/carddisp.pl?gene=piR-43107-151
MN308750		RNA Gene	3	GC01P091719	0.600049018859863	https://www.genecards.org/cgi-bin/carddisp.pl?gene=MN308750
RF00017-2907		RNA Gene	3	GC02P033232	0.600049018859863	https://www.genecards.org/cgi-bin/carddisp.pl?gene=RF00017-2907
piR-36756-038		RNA Gene	3	GC02P033175	0.600049018859863	https://www.genecards.org/cgi-bin/carddisp.pl?gene=piR-36756-038
HSALNG0059707		RNA Gene	3	GC07M096058	0.600049018859863	https://www.genecards.org/cgi-bin/carddisp.pl?gene=HSALNG0059707
HSALNG0092958-001		RNA Gene	3	GC12P089717	0.600049018859863	https://www.genecards.org/cgi-bin/carddisp.pl?gene=HSALNG0092958-001
HSALNG0093138		RNA Gene	3	GC12M093785	0.600049018859863	https://www.genecards.org/cgi-bin/carddisp.pl?gene=HSALNG0093138
5MWI_A-023		RNA Gene	3	GC11M077482	0.600049018859863	https://www.genecards.org/cgi-bin/carddisp.pl?gene=5MWI_A-023
HSALNG0023242		RNA Gene	3	GC02M235672	0.600049018859863	https://www.genecards.org/cgi-bin/carddisp.pl?gene=HSALNG0023242
HSALNG0026169		RNA Gene	3	GC03P052537	0.600049018859863	https://www.genecards.org/cgi-bin/carddisp.pl?gene=HSALNG0026169
lnc-TACC3-3		RNA Gene	3	GC04P001683	0.600049018859863	https://www.genecards.org/cgi-bin/carddisp.pl?gene=lnc-TACC3-3
lnc-NEK4-1		RNA Gene	3	GC03M052785	0.600049018859863	https://www.genecards.org/cgi-bin/carddisp.pl?gene=lnc-NEK4-1
lnc-NT5DC2-1		RNA Gene	3	GC03M052536	0.600049018859863	https://www.genecards.org/cgi-bin/carddisp.pl?gene=lnc-NT5DC2-1
lnc-PBRM1-2		RNA Gene	3	GC03M052528	0.600049018859863	https://www.genecards.org/cgi-bin/carddisp.pl?gene=lnc-PBRM1-2
HSALNG0032308		RNA Gene	3	GC04M001815	0.600049018859863	https://www.genecards.org/cgi-bin/carddisp.pl?gene=HSALNG0032308
HSALNG0116920		RNA Gene	3	GC17P047592	0.600049018859863	https://www.genecards.org/cgi-bin/carddisp.pl?gene=HSALNG0116920
HSALNG0123135		RNA Gene	3	GC19P002211	0.600049018859863	https://www.genecards.org/cgi-bin/carddisp.pl?gene=HSALNG0123135
HSALNG0123949		RNA Gene	3	GC19M010637	0.600049018859863	https://www.genecards.org/cgi-bin/carddisp.pl?gene=HSALNG0123949
HSALNG0127649		RNA Gene	3	GC19M056641	0.600049018859863	https://www.genecards.org/cgi-bin/carddisp.pl?gene=HSALNG0127649
HSALNG0129967		RNA Gene	3	GC20M038237	0.600049018859863	https://www.genecards.org/cgi-bin/carddisp.pl?gene=HSALNG0129967
HSALNG0130549-002		RNA Gene	3	GC20P047468	0.600049018859863	https://www.genecards.org/cgi-bin/carddisp.pl?gene=HSALNG0130549-002
lnc-ADAM10-10		RNA Gene	3	GC15M072094	0.600049018859863	https://www.genecards.org/cgi-bin/carddisp.pl?gene=lnc-ADAM10-10
lnc-KLHL42-2		RNA Gene	3	GC12P027870	0.600049018859863	https://www.genecards.org/cgi-bin/carddisp.pl?gene=lnc-KLHL42-2
HSALNG0126180		RNA Gene	3	GC19M055288	0.600049018859863	https://www.genecards.org/cgi-bin/carddisp.pl?gene=HSALNG0126180
HSALNG0130549-001		RNA Gene	3	GC20P047454	0.600049018859863	https://www.genecards.org/cgi-bin/carddisp.pl?gene=HSALNG0130549-001
lnc-FGF18-4		RNA Gene	3	GC05P171495	0.600049018859863	https://www.genecards.org/cgi-bin/carddisp.pl?gene=lnc-FGF18-4
HSALNG0111532		RNA Gene	3	GC16M053741	0.600049018859863	https://www.genecards.org/cgi-bin/carddisp.pl?gene=HSALNG0111532
HSALNG0126183		RNA Gene	3	GC19M055290	0.600049018859863	https://www.genecards.org/cgi-bin/carddisp.pl?gene=HSALNG0126183
lnc-HFM1-3		RNA Gene	3	GC01M091682	0.600049018859863	https://www.genecards.org/cgi-bin/carddisp.pl?gene=lnc-HFM1-3
HSALNG0059706		RNA Gene	3	GC07M095971	0.600049018859863	https://www.genecards.org/cgi-bin/carddisp.pl?gene=HSALNG0059706
HSALNG0046567-001		RNA Gene	3	GC05M171433	0.600049018859863	https://www.genecards.org/cgi-bin/carddisp.pl?gene=HSALNG0046567-001
HSALNG0050296		RNA Gene	3	GC06M055027	0.600049018859863	https://www.genecards.org/cgi-bin/carddisp.pl?gene=HSALNG0050296
HSALNG0073879		RNA Gene	3	GC09M114141	0.600049018859863	https://www.genecards.org/cgi-bin/carddisp.pl?gene=HSALNG0073879
HSALNG0092966		RNA Gene	3	GC12M089862	0.600049018859863	https://www.genecards.org/cgi-bin/carddisp.pl?gene=HSALNG0092966
HSALNG0094803		RNA Gene	3	GC12P124316	0.600049018859863	https://www.genecards.org/cgi-bin/carddisp.pl?gene=HSALNG0094803
ENSG00000280309	TEC	Uncategorized	3	GC15P074299	0.600049018859863	https://www.genecards.org/cgi-bin/carddisp.pl?gene=ENSG00000280309
ENSG00000286417	Novel Transcript, Antisense To SUPT3H	RNA Gene	3	GC06P064591	0.600049018859863	https://www.genecards.org/cgi-bin/carddisp.pl?gene=ENSG00000286417
HSALNG0026168		RNA Gene	3	GC03M052538	0.600049018859863	https://www.genecards.org/cgi-bin/carddisp.pl?gene=HSALNG0026168
HSALNG0026175		RNA Gene	3	GC03P052686	0.600049018859863	https://www.genecards.org/cgi-bin/carddisp.pl?gene=HSALNG0026175
HSALNG0026176		RNA Gene	3	GC03P052687	0.600049018859863	https://www.genecards.org/cgi-bin/carddisp.pl?gene=HSALNG0026176
LOC101929770	Uncharacterized LOC101929770	RNA Gene	2	GC06P064366	0.600049018859863	https://www.genecards.org/cgi-bin/carddisp.pl?gene=LOC101929770
LOC105376839	Uncharacterized LOC105376839	RNA Gene	2	GC17M045588	0.600049018859863	https://www.genecards.org/cgi-bin/carddisp.pl?gene=LOC105376839
LOC105369890	Uncharacterized LOC105369890	RNA Gene	2	GC12P089920	0.600049018859863	https://www.genecards.org/cgi-bin/carddisp.pl?gene=LOC105369890
LOC107986000	Uncharacterized LOC107986000	RNA Gene	2	GC02P235730	0.600049018859863	https://www.genecards.org/cgi-bin/carddisp.pl?gene=LOC107986000
NONHSAG012622.2		RNA Gene	2	GC12P124531	0.600049018859863	https://www.genecards.org/cgi-bin/carddisp.pl?gene=NONHSAG012622.2
piR-30534		RNA Gene	2	GC08M144009	0.600049018859863	https://www.genecards.org/cgi-bin/carddisp.pl?gene=piR-30534
MF281437-018		RNA Gene	2	GC12P028506	0.600049018859863	https://www.genecards.org/cgi-bin/carddisp.pl?gene=MF281437-018
piR-46368		RNA Gene	2	GC20M035435	0.600049018859863	https://www.genecards.org/cgi-bin/carddisp.pl?gene=piR-46368
piR-57133-366		RNA Gene	2	GC20P035444	0.600049018859863	https://www.genecards.org/cgi-bin/carddisp.pl?gene=piR-57133-366
RF00017-1221		RNA Gene	2	GC12M124294	0.600049018859863	https://www.genecards.org/cgi-bin/carddisp.pl?gene=RF00017-1221
RF00017-4688		RNA Gene	2	GC05M171478	0.600049018859863	https://www.genecards.org/cgi-bin/carddisp.pl?gene=RF00017-4688
piR-32023-046		RNA Gene	2	GC11P076791	0.600049018859863	https://www.genecards.org/cgi-bin/carddisp.pl?gene=piR-32023-046
piR-49204-003		RNA Gene	2	GC12P123897	0.600049018859863	https://www.genecards.org/cgi-bin/carddisp.pl?gene=piR-49204-003
piR-56497-029		RNA Gene	2	GC12P027826	0.600049018859863	https://www.genecards.org/cgi-bin/carddisp.pl?gene=piR-56497-029
RF00994-386		RNA Gene	2	GC16M069875	0.600049018859863	https://www.genecards.org/cgi-bin/carddisp.pl?gene=RF00994-386
piR-52471-007		RNA Gene	2	GC04M001741	0.600049018859863	https://www.genecards.org/cgi-bin/carddisp.pl?gene=piR-52471-007
piR-60429		RNA Gene	2	GC04M001683	0.600049018859863	https://www.genecards.org/cgi-bin/carddisp.pl?gene=piR-60429
piR-61945-087		RNA Gene	2	GC12M014892	0.600049018859863	https://www.genecards.org/cgi-bin/carddisp.pl?gene=piR-61945-087
RF00001-077		RNA Gene	2	GC12P028507	0.600049018859863	https://www.genecards.org/cgi-bin/carddisp.pl?gene=RF00001-077
RF00004-011		RNA Gene	2	GC01P219603	0.600049018859863	https://www.genecards.org/cgi-bin/carddisp.pl?gene=RF00004-011
RF00100-028		RNA Gene	2	GC20M035384	0.600049018859863	https://www.genecards.org/cgi-bin/carddisp.pl?gene=RF00100-028
HSALNG0033405		RNA Gene	2	GC04P025402	0.600049018859863	https://www.genecards.org/cgi-bin/carddisp.pl?gene=HSALNG0033405
ENSG00000244712	Ribosomal Protein L29 (RPL29) Pseudogene	Pseudogene	2	GC12M028564	0.600049018859863	https://www.genecards.org/cgi-bin/carddisp.pl?gene=ENSG00000244712
HSALNG0043117		RNA Gene	2	GC05P082863	0.600049018859863	https://www.genecards.org/cgi-bin/carddisp.pl?gene=HSALNG0043117
HSALNG0043118		RNA Gene	2	GC05P082873	0.600049018859863	https://www.genecards.org/cgi-bin/carddisp.pl?gene=HSALNG0043118
HSALNG0073878		RNA Gene	2	GC09P117487	0.600049018859863	https://www.genecards.org/cgi-bin/carddisp.pl?gene=HSALNG0073878
HSALNG0076293		RNA Gene	2	GC10M013691	0.600049018859863	https://www.genecards.org/cgi-bin/carddisp.pl?gene=HSALNG0076293
HSALNG0085882		RNA Gene	2	GC11M076797	0.600049018859863	https://www.genecards.org/cgi-bin/carddisp.pl?gene=HSALNG0085882
HSALNG0106203		RNA Gene	2	GC15M072549	0.600049018859863	https://www.genecards.org/cgi-bin/carddisp.pl?gene=HSALNG0106203
ENSG00000280022	TEC	Uncategorized	2	GC17P045592	0.600049018859863	https://www.genecards.org/cgi-bin/carddisp.pl?gene=ENSG00000280022
HSALNG0012153-002		RNA Gene	2	GC01M245577	0.600049018859863	https://www.genecards.org/cgi-bin/carddisp.pl?gene=HSALNG0012153-002
lnc-TMEM167A-7		RNA Gene	2	GC05M082886	0.600049018859863	https://www.genecards.org/cgi-bin/carddisp.pl?gene=lnc-TMEM167A-7
lnc-TNC-7		RNA Gene	2	GC09M116502	0.600049018859863	https://www.genecards.org/cgi-bin/carddisp.pl?gene=lnc-TNC-7
lnc-LYPLAL1-11		RNA Gene	2	GC01P219575	0.600049018859863	https://www.genecards.org/cgi-bin/carddisp.pl?gene=lnc-LYPLAL1-11
HSALNG0032304		RNA Gene	2	GC04M001813	0.600049018859863	https://www.genecards.org/cgi-bin/carddisp.pl?gene=HSALNG0032304
HSALNG0032306		RNA Gene	2	GC04M001814	0.600049018859863	https://www.genecards.org/cgi-bin/carddisp.pl?gene=HSALNG0032306
HSALNG0107171		RNA Gene	2	GC15M074308	0.600049018859863	https://www.genecards.org/cgi-bin/carddisp.pl?gene=HSALNG0107171
HSALNG0113623		RNA Gene	2	GC16P090626	0.600049018859863	https://www.genecards.org/cgi-bin/carddisp.pl?gene=HSALNG0113623
HSALNG0117900		RNA Gene	2	GC17M061574	0.600049018859863	https://www.genecards.org/cgi-bin/carddisp.pl?gene=HSALNG0117900
HSALNG0117901		RNA Gene	2	GC17P061574	0.600049018859863	https://www.genecards.org/cgi-bin/carddisp.pl?gene=HSALNG0117901
HSALNG0133078		RNA Gene	2	GC21P038682	0.600049018859863	https://www.genecards.org/cgi-bin/carddisp.pl?gene=HSALNG0133078
lnc-COLGALT2-6		RNA Gene	2	GC01M183929	0.600049018859863	https://www.genecards.org/cgi-bin/carddisp.pl?gene=lnc-COLGALT2-6
lnc-LINC02210-CRHR1-1		RNA Gene	2	GC17P047578	0.600049018859863	https://www.genecards.org/cgi-bin/carddisp.pl?gene=lnc-LINC02210-CRHR1-1
HSALNG0124661		RNA Gene	2	GC19P030668	0.600049018859863	https://www.genecards.org/cgi-bin/carddisp.pl?gene=HSALNG0124661
lnc-ARHGDIB-2		RNA Gene	2	GC12M017646	0.600049018859863	https://www.genecards.org/cgi-bin/carddisp.pl?gene=lnc-ARHGDIB-2
HSALNG0112393		RNA Gene	2	GC16P069925	0.600049018859863	https://www.genecards.org/cgi-bin/carddisp.pl?gene=HSALNG0112393
HSALNG0057639		RNA Gene	2	GC07P044227	0.600049018859863	https://www.genecards.org/cgi-bin/carddisp.pl?gene=HSALNG0057639
HSALNG0046568		RNA Gene	2	GC05M171468	0.600049018859863	https://www.genecards.org/cgi-bin/carddisp.pl?gene=HSALNG0046568
HSALNG0046882		RNA Gene	2	GC05P176683	0.600049018859863	https://www.genecards.org/cgi-bin/carddisp.pl?gene=HSALNG0046882
HSALNG0050314		RNA Gene	2	GC06M054462	0.600049018859863	https://www.genecards.org/cgi-bin/carddisp.pl?gene=HSALNG0050314
HSALNG0010676		RNA Gene	2	GC01P219496	0.600049018859863	https://www.genecards.org/cgi-bin/carddisp.pl?gene=HSALNG0010676
HSALNG0063314		RNA Gene	2	GC08P009221	0.600049018859863	https://www.genecards.org/cgi-bin/carddisp.pl?gene=HSALNG0063314
HSALNG0090065		RNA Gene	2	GC12P028484	0.600049018859863	https://www.genecards.org/cgi-bin/carddisp.pl?gene=HSALNG0090065
HSALNG0010680-001		RNA Gene	2	GC01P219554	0.600049018859863	https://www.genecards.org/cgi-bin/carddisp.pl?gene=HSALNG0010680-001
HSALNG0012153-001		RNA Gene	2	GC01M245562	0.600049018859863	https://www.genecards.org/cgi-bin/carddisp.pl?gene=HSALNG0012153-001
HSALNG0015811		RNA Gene	2	GC02P070440	0.600049018859863	https://www.genecards.org/cgi-bin/carddisp.pl?gene=HSALNG0015811
LOC105377721	Uncharacterized LOC105377721	RNA Gene	1	GC05M171469	0.600049018859863	https://www.genecards.org/cgi-bin/carddisp.pl?gene=LOC105377721
LOC107985895	Uncharacterized LOC107985895	RNA Gene	1	GC02M070479	0.600049018859863	https://www.genecards.org/cgi-bin/carddisp.pl?gene=LOC107985895
piR-57133-262		RNA Gene	1	GC17M045591	0.600049018859863	https://www.genecards.org/cgi-bin/carddisp.pl?gene=piR-57133-262
RF00017-2220		RNA Gene	1	GC17M046236	0.600049018859863	https://www.genecards.org/cgi-bin/carddisp.pl?gene=RF00017-2220
piR-56497-036		RNA Gene	1	GC12M123357	0.600049018859863	https://www.genecards.org/cgi-bin/carddisp.pl?gene=piR-56497-036
HSALNG0043116		RNA Gene	1	GC05M082861	0.600049018859863	https://www.genecards.org/cgi-bin/carddisp.pl?gene=HSALNG0043116
LOC107986600	Uncharacterized LOC107986600	RNA Gene	1	GC06P065397	0.600049018859863	https://www.genecards.org/cgi-bin/carddisp.pl?gene=LOC107986600
HSALNG0116887		RNA Gene	1	GC17M045867	0.600049018859863	https://www.genecards.org/cgi-bin/carddisp.pl?gene=HSALNG0116887
HSALNG0116918		RNA Gene	1	GC17M046231	0.600049018859863	https://www.genecards.org/cgi-bin/carddisp.pl?gene=HSALNG0116918
HSALNG0046883-002		RNA Gene	1	GC05M176741	0.600049018859863	https://www.genecards.org/cgi-bin/carddisp.pl?gene=HSALNG0046883-002
CYP2C9	Cytochrome P450 Family 2 Subfamily C Member 9	Protein Coding	47	GC10P094938	0.595175743103027	https://www.genecards.org/cgi-bin/carddisp.pl?gene=CYP2C9
WRN	WRN RecQ Like Helicase	Protein Coding	44	GC08P031033	0.595175743103027	https://www.genecards.org/cgi-bin/carddisp.pl?gene=WRN
KDR	Kinase Insert Domain Receptor	Protein Coding	51	GC04M055078	0.593927443027496	https://www.genecards.org/cgi-bin/carddisp.pl?gene=KDR
EPHB4	EPH Receptor B4	Protein Coding	50	GC07M101013	0.593927443027496	https://www.genecards.org/cgi-bin/carddisp.pl?gene=EPHB4
PRKCZ	Protein Kinase C Zeta	Protein Coding	47	GC01P002050	0.593927443027496	https://www.genecards.org/cgi-bin/carddisp.pl?gene=PRKCZ
CAPN2	Calpain 2	Protein Coding	45	GC01P223701	0.593927443027496	https://www.genecards.org/cgi-bin/carddisp.pl?gene=CAPN2
NRP1	Neuropilin 1	Protein Coding	44	GC10M033177	0.593927443027496	https://www.genecards.org/cgi-bin/carddisp.pl?gene=NRP1
ANG	Angiogenin	Protein Coding	43	GC14P028102	0.593927443027496	https://www.genecards.org/cgi-bin/carddisp.pl?gene=ANG
GC	GC Vitamin D Binding Protein	Protein Coding	42	GC04M071741	0.593927443027496	https://www.genecards.org/cgi-bin/carddisp.pl?gene=GC
PRKAR1A	Protein Kinase CAMP-Dependent Type I Regulatory Subunit Alpha	Protein Coding	50	GC17P068744	0.591017067432404	https://www.genecards.org/cgi-bin/carddisp.pl?gene=PRKAR1A
ACVR1	Activin A Receptor Type 1	Protein Coding	49	GC02M157736	0.591017067432404	https://www.genecards.org/cgi-bin/carddisp.pl?gene=ACVR1
CDH1	Cadherin 1	Protein Coding	48	GC16P068737	0.591017067432404	https://www.genecards.org/cgi-bin/carddisp.pl?gene=CDH1
PSMB8	Proteasome 20S Subunit Beta 8	Protein Coding	48	GC06M032840	0.591017067432404	https://www.genecards.org/cgi-bin/carddisp.pl?gene=PSMB8
SNCA	Synuclein Alpha	Protein Coding	47	GC04M089724	0.591017067432404	https://www.genecards.org/cgi-bin/carddisp.pl?gene=SNCA
GLA	Galactosidase Alpha	Protein Coding	46	GC0XM101393	0.591017067432404	https://www.genecards.org/cgi-bin/carddisp.pl?gene=GLA
F7	Coagulation Factor VII	Protein Coding	46	GC13P113105	0.591017067432404	https://www.genecards.org/cgi-bin/carddisp.pl?gene=F7
IKZF1	IKAROS Family Zinc Finger 1	Protein Coding	46	GC07P050303	0.591017067432404	https://www.genecards.org/cgi-bin/carddisp.pl?gene=IKZF1
ZEB2	Zinc Finger E-Box Binding Homeobox 2	Protein Coding	46	GC02M144384	0.591017067432404	https://www.genecards.org/cgi-bin/carddisp.pl?gene=ZEB2
ZEB1	Zinc Finger E-Box Binding Homeobox 1	Protein Coding	46	GC10P031318	0.591017067432404	https://www.genecards.org/cgi-bin/carddisp.pl?gene=ZEB1
CYP24A1	Cytochrome P450 Family 24 Subfamily A Member 1	Protein Coding	45	GC20M054153	0.591017067432404	https://www.genecards.org/cgi-bin/carddisp.pl?gene=CYP24A1
CDKN1B	Cyclin Dependent Kinase Inhibitor 1B	Protein Coding	45	GC12P015588	0.591017067432404	https://www.genecards.org/cgi-bin/carddisp.pl?gene=CDKN1B
PINK1	PTEN Induced Kinase 1	Protein Coding	45	GC01P020634	0.591017067432404	https://www.genecards.org/cgi-bin/carddisp.pl?gene=PINK1
ASAH1	N-Acylsphingosine Amidohydrolase 1	Protein Coding	44	GC08M018055	0.591017067432404	https://www.genecards.org/cgi-bin/carddisp.pl?gene=ASAH1
ARSA	Arylsulfatase A	Protein Coding	44	GC22M050622	0.591017067432404	https://www.genecards.org/cgi-bin/carddisp.pl?gene=ARSA
GALNT3	Polypeptide N-Acetylgalactosaminyltransferase 3	Protein Coding	44	GC02M165747	0.591017067432404	https://www.genecards.org/cgi-bin/carddisp.pl?gene=GALNT3
PLOD3	Procollagen-Lysine,2-Oxoglutarate 5-Dioxygenase 3	Protein Coding	44	GC07M101205	0.591017067432404	https://www.genecards.org/cgi-bin/carddisp.pl?gene=PLOD3
PARK7	Parkinsonism Associated Deglycase	Protein Coding	44	GC01P008043	0.591017067432404	https://www.genecards.org/cgi-bin/carddisp.pl?gene=PARK7
LAMP2	Lysosomal Associated Membrane Protein 2	Protein Coding	42	GC0XM120426	0.591017067432404	https://www.genecards.org/cgi-bin/carddisp.pl?gene=LAMP2
ATP13A2	ATPase Cation Transporting 13A2	Protein Coding	41	GC01M016985	0.591017067432404	https://www.genecards.org/cgi-bin/carddisp.pl?gene=ATP13A2
LOXL1	Lysyl Oxidase Like 1	Protein Coding	41	GC15P073925	0.591017067432404	https://www.genecards.org/cgi-bin/carddisp.pl?gene=LOXL1
M6PR	Mannose-6-Phosphate Receptor, Cation Dependent	Protein Coding	41	GC12M008989	0.591017067432404	https://www.genecards.org/cgi-bin/carddisp.pl?gene=M6PR
KIF1A	Kinesin Family Member 1A	Protein Coding	41	GC02M240713	0.591017067432404	https://www.genecards.org/cgi-bin/carddisp.pl?gene=KIF1A
SLC39A13	Solute Carrier Family 39 Member 13	Protein Coding	41	GC11P047407	0.591017067432404	https://www.genecards.org/cgi-bin/carddisp.pl?gene=SLC39A13
UGCG	UDP-Glucose Ceramide Glucosyltransferase	Protein Coding	41	GC09P111896	0.591017067432404	https://www.genecards.org/cgi-bin/carddisp.pl?gene=UGCG
ROBO2	Roundabout Guidance Receptor 2	Protein Coding	41	GC03P075955	0.591017067432404	https://www.genecards.org/cgi-bin/carddisp.pl?gene=ROBO2
GSTM5	Glutathione S-Transferase Mu 5	Protein Coding	40	GC01P109711	0.591017067432404	https://www.genecards.org/cgi-bin/carddisp.pl?gene=GSTM5
NPC2	NPC Intracellular Cholesterol Transporter 2	Protein Coding	40	GC14M074476	0.591017067432404	https://www.genecards.org/cgi-bin/carddisp.pl?gene=NPC2
MGAM	Maltase-Glucoamylase	Protein Coding	40	GC07P146835	0.591017067432404	https://www.genecards.org/cgi-bin/carddisp.pl?gene=MGAM
PECR	Peroxisomal Trans-2-Enoyl-CoA Reductase	Protein Coding	40	GC02M215996	0.591017067432404	https://www.genecards.org/cgi-bin/carddisp.pl?gene=PECR
GBA2	Glucosylceramidase Beta 2	Protein Coding	39	GC09M035736	0.591017067432404	https://www.genecards.org/cgi-bin/carddisp.pl?gene=GBA2
SCLY	Selenocysteine Lyase	Protein Coding	39	GC02P238061	0.591017067432404	https://www.genecards.org/cgi-bin/carddisp.pl?gene=SCLY
CELSR3	Cadherin EGF LAG Seven-Pass G-Type Receptor 3	Protein Coding	38	GC03M048641	0.591017067432404	https://www.genecards.org/cgi-bin/carddisp.pl?gene=CELSR3
BLZF1	Basic Leucine Zipper Nuclear Factor 1	Protein Coding	38	GC01P169367	0.591017067432404	https://www.genecards.org/cgi-bin/carddisp.pl?gene=BLZF1
COLEC12	Collectin Subfamily Member 12	Protein Coding	37	GC18M000318	0.591017067432404	https://www.genecards.org/cgi-bin/carddisp.pl?gene=COLEC12
FEZ1	Fasciculation And Elongation Protein Zeta 1	Protein Coding	37	GC11M125445	0.591017067432404	https://www.genecards.org/cgi-bin/carddisp.pl?gene=FEZ1
ICOSLG	Inducible T Cell Costimulator Ligand	Protein Coding	37	GC21M044222	0.591017067432404	https://www.genecards.org/cgi-bin/carddisp.pl?gene=ICOSLG
LZTS1	Leucine Zipper Tumor Suppressor 1	Protein Coding	37	GC08M020246	0.591017067432404	https://www.genecards.org/cgi-bin/carddisp.pl?gene=LZTS1
STARD10	StAR Related Lipid Transfer Domain Containing 10	Protein Coding	36	GC11M077797	0.591017067432404	https://www.genecards.org/cgi-bin/carddisp.pl?gene=STARD10
SYNJ2BP	Synaptojanin 2 Binding Protein	Protein Coding	36	GC14M070366	0.591017067432404	https://www.genecards.org/cgi-bin/carddisp.pl?gene=SYNJ2BP
IGDCC3	Immunoglobulin Superfamily DCC Subclass Member 3	Protein Coding	35	GC15M065327	0.591017067432404	https://www.genecards.org/cgi-bin/carddisp.pl?gene=IGDCC3
EMP1	Epithelial Membrane Protein 1	Protein Coding	34	GC12P013196	0.591017067432404	https://www.genecards.org/cgi-bin/carddisp.pl?gene=EMP1
CEP350	Centrosomal Protein 350	Protein Coding	33	GC01P179955	0.591017067432404	https://www.genecards.org/cgi-bin/carddisp.pl?gene=CEP350
PDF	Peptide Deformylase, Mitochondrial	Protein Coding	33	GC16M069801	0.591017067432404	https://www.genecards.org/cgi-bin/carddisp.pl?gene=PDF
COL6A5	Collagen Type VI Alpha 5 Chain	Protein Coding	32	GC03P130345	0.591017067432404	https://www.genecards.org/cgi-bin/carddisp.pl?gene=COL6A5
BSX	Brain Specific Homeobox	Protein Coding	32	GC11M122977	0.591017067432404	https://www.genecards.org/cgi-bin/carddisp.pl?gene=BSX
PHYHD1	Phytanoyl-CoA Dioxygenase Domain Containing 1	Protein Coding	32	GC09P128920	0.591017067432404	https://www.genecards.org/cgi-bin/carddisp.pl?gene=PHYHD1
EMSY	EMSY Transcriptional Repressor, BRCA2 Interacting	Protein Coding	31	GC11P076866	0.591017067432404	https://www.genecards.org/cgi-bin/carddisp.pl?gene=EMSY
MIR10B	MicroRNA 10b	RNA Gene	21	GC02P176150	0.591017067432404	https://www.genecards.org/cgi-bin/carddisp.pl?gene=MIR10B
MIR222	MicroRNA 222	RNA Gene	21	GC0XM045747	0.591017067432404	https://www.genecards.org/cgi-bin/carddisp.pl?gene=MIR222
MIR212	MicroRNA 212	RNA Gene	19	GC17M002050	0.591017067432404	https://www.genecards.org/cgi-bin/carddisp.pl?gene=MIR212
MIR103A1	MicroRNA 103a-1	RNA Gene	17	GC05M168560	0.591017067432404	https://www.genecards.org/cgi-bin/carddisp.pl?gene=MIR103A1
MIR664A	MicroRNA 664a	RNA Gene	13	GC01M220200	0.591017067432404	https://www.genecards.org/cgi-bin/carddisp.pl?gene=MIR664A
MIR6069	MicroRNA 6069	RNA Gene	8	GC22M035336	0.591017067432404	https://www.genecards.org/cgi-bin/carddisp.pl?gene=MIR6069
TNFRSF10B	TNF Receptor Superfamily Member 10b	Protein Coding	48	GC08M023020	0.589687764644623	https://www.genecards.org/cgi-bin/carddisp.pl?gene=TNFRSF10B
S100A11	S100 Calcium Binding Protein A11	Protein Coding	41	GC01M152032	0.589687764644623	https://www.genecards.org/cgi-bin/carddisp.pl?gene=S100A11
ANGPTL2	Angiopoietin Like 2	Protein Coding	34	GC09M127087	0.589687764644623	https://www.genecards.org/cgi-bin/carddisp.pl?gene=ANGPTL2
BMP3	Bone Morphogenetic Protein 3	Protein Coding	40	GC04P081030	0.589251637458801	https://www.genecards.org/cgi-bin/carddisp.pl?gene=BMP3
[truncated: 1,108 more rows]
