# Supplementary material for: Network Pharmacology and Molecular Docking to Elucidate the Potential Mechanism of Ligusticum Chuanxiong Against Osteoarthritis
Source: Front Pharmacol. 2022 Apr 14;13:854215. doi: 10.3389/fphar.2022.854215 (PMC9050356; doi:10.3389/fphar.2022.854215)
Supplement: Supplementary file 4 [file Table4.XLSX]

## Sheet: Sheet1
Term	Type
hsa01521:EGFR tyrosine kinase inhibitor resistance	Pathway
hsa04010:MAPK signaling pathway	Pathway
hsa04014:Ras signaling pathway	Pathway
hsa04068:foxo signaling pathway	Pathway
hsa04151:PI3K-Akt signaling pathway	Pathway
hsa04380:Osteoclast differentiation	Pathway
hsa04657:IL-17 signaling pathway	Pathway
hsa05205:Proteoglycans in cancer	Pathway
hsa05215:Prostate cancer	Pathway
hsa05218:Melanoma	Pathway
ADAM17	Target
AKR1C1	Target
AKT1	Target
ALB	Target
ANXA5	Target
AR	Target
BMP2	Target
BMP7	Target
C1S	Target
CASP3	Target
CAT	Target
CTSB	Target
CTSD	Target
CTSK	Target
CYP19A1	Target
DPP4	Target
ELANE	Target
ESR1	Target
ESR2	Target
F2	Target
FAP	Target
FGF1	Target
FGFR1	Target
FGFR2	Target
GBA	Target
GSK3B	Target
GSR	Target
IGF1	Target
IGF1R	Target
IL2	Target
LCN2	Target
MAPK1	Target
MAPK14	Target
MAPK8	Target
MET	Target
MIF	Target
MMP12	Target
MMP13	Target
MMP3	Target
MMP7	Target
MMP8	Target
PADI4	Target
PARP1	Target
PGF	Target
PIK3CG	Target
PLA2G2A	Target
PLAU	Target
PPARG	Target
PRDX5	Target
PSAP	Target
SERPINA1	Target
SOD2	Target
SPARC	Target
SYK	Target
TGFBR1	Target
TGFBR2	Target
TGM2	Target
TPI1	Target
TRAPPC3	Target
TTR	Target
FA	Compound
Mandenol	Compound
Myricanone	Compound
Perlolyunone	Compound
Senkyunone	Compound
Sitosterol	Compound
Wallichilide	Compound
CxR	Drug
OA	Disease
