# Supplementary material for: Network Pharmacology and Molecular Docking to Elucidate the Potential Mechanism of Ligusticum Chuanxiong Against Osteoarthritis
Source: Front Pharmacol. 2022 Apr 14;13:854215. doi: 10.3389/fphar.2022.854215 (PMC9050356; doi:10.3389/fphar.2022.854215)
Supplement: Supplementary file 5 [file Table1.csv]

AverageShortestPathLength	BetweennessCentrality	ClosenessCentrality	ClusteringCoefficient	Degree	Eccentricity	IsSingleNode	name	NeighborhoodConnectivity	NumberOfDirectedEdges	NumberOfUndirectedEdges	PartnerOfMultiEdgedNodePairs	Radiality	selected	SelfLoops	shared name	Stress	TopologicalCoefficient	Type
1.9102564102564104	0.0012098487388213282	0.5234899328859061	0.25	8	3	false	hsa01521:EGFR tyrosine kinase inhibitor resistance	18.5	0	8	0	0.986996336996337	false	0	hsa01521:EGFR tyrosine kinase inhibitor resistance	170	0.24025974025974026	Pathway
1.935897435897436	0.0028937344584550966	0.5165562913907285	0.16363636363636364	11	3	false	AKT1	19.272727272727273	0	11	0	0.9866300366300367	false	0	AKT1	228	0.2701664532650448	Target
1.9871794871794872	8.53566342944127E-4	0.5032258064516129	0.23809523809523808	7	3	false	FGFR2	23.857142857142858	0	7	0	0.9858974358974358	false	0	FGFR2	120	0.33400402414486924	Target
1.8974358974358974	0.006290812817737213	0.5270270270270271	0.08888888888888889	10	3	false	GSK3B	25.4	0	10	0	0.9871794871794872	false	0	GSK3B	1160	0.35070422535211265	Target
1.9230769230769231	0.003037453926796	0.52	0.14545454545454545	11	3	false	IGF1	20.636363636363637	0	11	0	0.9868131868131869	false	0	IGF1	396	0.2880921895006402	Target
1.8461538461538463	0.00785023079440655	0.5416666666666666	0.08791208791208792	14	3	false	IGF1R	22.642857142857142	0	14	0	0.987912087912088	false	0	IGF1R	1396	0.31388329979879276	Target
1.9487179487179487	0.002024639009810857	0.5131578947368421	0.16666666666666666	9	3	false	MET	22.77777777777778	0	9	0	0.9864468864468865	false	0	MET	326	0.31768388106416273	Target
1.8205128205128205	0.011142778480213965	0.5492957746478874	0.08333333333333333	16	3	false	MAPK1	19.5	0	16	0	0.9882783882783883	false	0	MAPK1	1484	0.27024647887323944	Target
1.8205128205128205	0.007842190963291147	0.5492957746478874	0.13333333333333333	15	3	false	hsa04010:MAPK signaling pathway	13.6	0	15	0	0.9882783882783883	false	0	hsa04010:MAPK signaling pathway	762	0.17662337662337663	Pathway
1.9615384615384615	0.001753707690280744	0.5098039215686275	0.14285714285714285	7	3	false	CASP3	28.857142857142858	0	7	0	0.9862637362637362	false	0	CASP3	446	0.40040241448692154	Target
1.858974358974359	0.00640301131239506	0.5379310344827586	0.07575757575757576	12	3	false	MAPK14	25.083333333333332	0	12	0	0.9877289377289377	false	0	MAPK14	1470	0.34624413145539906	Target
2.0	6.685643787932757E-4	0.5	0.26666666666666666	6	3	false	FGF1	26.833333333333332	0	6	0	0.9857142857142858	false	0	FGF1	114	0.3755868544600939	Target
1.9487179487179487	0.0019020470587799514	0.5131578947368421	0.16666666666666666	9	3	false	FGFR1	24.444444444444443	0	9	0	0.9864468864468865	false	0	FGFR1	336	0.3411580594679186	Target
2.0128205128205128	7.309073125239663E-4	0.4968152866242038	0.3	5	3	false	PGF	26.8	0	5	0	0.9855311355311356	false	0	PGF	146	0.37464788732394366	Target
1.8333333333333333	0.00975885525495359	0.5454545454545455	0.0641025641025641	13	2	false	MAPK8	24.384615384615383	0	13	0	0.9880952380952381	false	0	MAPK8	2000	0.3358613217768147	Target
1.9102564102564104	0.0036114536499203416	0.5234899328859061	0.08333333333333333	9	3	false	TGFBR1	26.555555555555557	0	9	0	0.986996336996337	false	0	TGFBR1	910	0.36619718309859156	Target
2.0128205128205128	4.3063687502808604E-4	0.4968152866242038	0.3	5	3	false	TGFBR2	29.6	0	5	0	0.9855311355311356	false	0	TGFBR2	86	0.4140845070422535	Target
1.858974358974359	0.0043339189396240044	0.5379310344827586	0.16666666666666666	12	3	false	hsa04014:Ras signaling pathway	14.583333333333334	0	12	0	0.9877289377289377	false	0	hsa04014:Ras signaling pathway	438	0.1893939393939394	Pathway
2.0128205128205128	5.119708895849261E-4	0.4968152866242038	0.16666666666666666	4	3	false	PLA2G2A	40.25	0	4	0	0.9855311355311356	false	0	PLA2G2A	190	0.5598591549295775	Target
1.8717948717948718	0.004840351091317707	0.5342465753424658	0.18181818181818182	11	3	false	hsa04068:foxo signaling pathway	15.181818181818182	0	11	0	0.9875457875457875	false	0	hsa04068:foxo signaling pathway	414	0.19716646989374262	Pathway
2.0384615384615383	1.5897314201400624E-4	0.4905660377358491	0.3333333333333333	3	3	false	CAT	41.0	0	3	0	0.9851648351648352	false	0	CAT	54	0.5727699530516432	Target
2.0384615384615383	7.17039468510428E-4	0.4905660377358491	0.3333333333333333	3	3	false	SOD2	32.0	0	3	0	0.9851648351648352	false	0	SOD2	120	0.4460093896713615	Target
1.8333333333333333	0.0075962033972206714	0.5454545454545455	0.14285714285714285	14	3	false	hsa04151:PI3K-Akt signaling pathway	12.785714285714286	0	14	0	0.9880952380952381	false	0	hsa04151:PI3K-Akt signaling pathway	560	0.1660482374768089	Pathway
2.0384615384615383	1.7686633633384293E-4	0.4905660377358491	0.3333333333333333	3	3	false	IL2	40.333333333333336	0	3	0	0.9851648351648352	false	0	IL2	62	0.5633802816901409	Target
2.0384615384615383	1.7686633633384293E-4	0.4905660377358491	0.3333333333333333	3	3	false	PIK3CG	40.333333333333336	0	3	0	0.9851648351648352	false	0	PIK3CG	62	0.5633802816901409	Target
2.0	9.338317356587E-4	0.5	0.2	5	3	false	SYK	30.8	0	5	0	0.9857142857142858	false	0	SYK	230	0.428169014084507	Target
1.8846153846153846	0.0032751979133254705	0.5306122448979592	0.2	10	3	false	hsa04380:Osteoclast differentiation	15.4	0	10	0	0.9873626373626373	false	0	hsa04380:Osteoclast differentiation	320	0.2	Pathway
2.0128205128205128	5.02303238449875E-4	0.4968152866242038	0.16666666666666666	4	3	false	CTSK	39.75	0	4	0	0.9855311355311356	false	0	CTSK	184	0.5528169014084507	Target
1.8846153846153846	0.00549548001589166	0.5306122448979592	0.027777777777777776	9	2	false	PPARG	30.0	0	9	0	0.9873626373626373	false	0	PPARG	1554	0.41158059467918623	Target
1.8974358974358974	0.001980987461723972	0.5270270270270271	0.2222222222222222	9	3	false	hsa04657:IL-17 signaling pathway	16.444444444444443	0	9	0	0.9871794871794872	false	0	hsa04657:IL-17 signaling pathway	214	0.21356421356421357	Pathway
1.9871794871794872	0.0016346981214341335	0.5032258064516129	0.1	5	3	false	LCN2	34.6	0	5	0	0.9858974358974358	false	0	LCN2	414	0.4788732394366197	Target
1.9487179487179487	0.002038566345197287	0.5131578947368421	0.09523809523809523	7	3	false	MMP3	32.0	0	7	0	0.9864468864468865	false	0	MMP3	610	0.4426559356136821	Target
1.9102564102564104	0.003536833475898755	0.5234899328859061	0.03571428571428571	8	3	false	MMP13	31.75	0	8	0	0.986996336996337	false	0	MMP13	1118	0.43661971830985913	Target
1.8846153846153846	0.0034309527733327365	0.5306122448979592	0.18181818181818182	11	3	false	hsa05205:Proteoglycans in cancer	15.545454545454545	0	11	0	0.9873626373626373	false	0	hsa05205:Proteoglycans in cancer	356	0.20454545454545456	Pathway
1.9102564102564104	0.0036738383686502727	0.5234899328859061	0.03571428571428571	8	3	false	ESR1	32.0	0	8	0	0.986996336996337	false	0	ESR1	1148	0.44014084507042256	Target
2.0256410256410255	2.5972976760953994E-4	0.4936708860759494	0.3333333333333333	4	3	false	PLAU	33.5	0	4	0	0.9853479853479854	false	0	PLAU	64	0.46830985915492956	Target
1.8717948717948718	0.003710253532023134	0.5342465753424658	0.18181818181818182	11	3	false	hsa05215:Prostate cancer	15.272727272727273	0	11	0	0.9875457875457875	false	0	hsa05215:Prostate cancer	376	0.19834710743801653	Pathway
1.8846153846153846	0.005638698337119682	0.5306122448979592	0.027777777777777776	9	2	false	AR	30.11111111111111	0	9	0	0.9873626373626373	false	0	AR	1574	0.4131455399061033	Target
1.9230769230769231	0.0011500266853557532	0.52	0.25	8	3	false	hsa05218:Melanoma	18.25	0	8	0	0.9868131868131869	false	0	hsa05218:Melanoma	162	0.24013157894736842	Pathway
1.1153846153846154	0.5029335829659891	0.896551724137931	0.040993788819875775	70	3	false	OA	6.442857142857143	0	70	0	0.9983516483516484	false	0	OA	15922	0.13043478260869565	Disease
1.9230769230769231	0.0030938820497813293	0.52	0.0	7	3	false	ADAM17	35.0	0	7	0	0.9868131868131869	false	0	ADAM17	1070	0.4857142857142857	Target
1.9487179487179487	0.0021093865180794105	0.5131578947368421	0.0	6	3	false	AKR1C1	37.833333333333336	0	6	0	0.9864468864468865	false	0	AKR1C1	780	0.5261904761904762	Target
1.9230769230769231	0.0036522820974208914	0.52	0.0	7	3	false	ALB	34.57142857142857	0	7	0	0.9868131868131869	false	0	ALB	1150	0.47959183673469385	Target
1.9743589743589745	0.0012822170086476015	0.5064935064935064	0.0	5	3	false	ANXA5	37.0	0	5	0	0.986080586080586	false	0	ANXA5	460	0.5142857142857142	Target
1.9743589743589745	0.001411193870445659	0.5064935064935064	0.0	5	3	false	BMP2	33.2	0	5	0	0.986080586080586	false	0	BMP2	456	0.46	Target
2.051282051282051	8.165663054625137E-5	0.48750000000000004	0.0	2	3	false	BMP7	56.0	0	2	0	0.984981684981685	false	0	BMP7	42	0.7857142857142857	Target
2.051282051282051	8.165663054625137E-5	0.48750000000000004	0.0	2	3	false	C1S	56.0	0	2	0	0.984981684981685	false	0	C1S	42	0.7857142857142857	Target
2.0	0.0013735774040371904	0.5	0.0	4	3	false	CTSB	41.0	0	4	0	0.9857142857142858	false	0	CTSB	388	0.5714285714285714	Target
2.0256410256410255	8.378141054190489E-4	0.4936708860759494	0.0	3	3	false	CTSD	42.333333333333336	0	3	0	0.9853479853479854	false	0	CTSD	202	0.5904761904761905	Target
1.9487179487179487	0.0029312804383437433	0.5131578947368421	0.0	6	3	false	CYP19A1	33.0	0	6	0	0.9864468864468865	false	0	CYP19A1	842	0.45714285714285713	Target
1.9743589743589745	0.0012822170086476015	0.5064935064935064	0.0	5	3	false	DPP4	37.0	0	5	0	0.986080586080586	false	0	DPP4	460	0.5142857142857142	Target
2.051282051282051	1.2163706300315607E-4	0.48750000000000004	0.0	2	3	false	ELANE	53.5	0	2	0	0.984981684981685	false	0	ELANE	52	0.75	Target
2.0	0.0010794853888659469	0.5	0.0	4	3	false	ESR2	40.0	0	4	0	0.9857142857142858	false	0	ESR2	352	0.5571428571428572	Target
1.8974358974358974	0.004762996851015952	0.5270270270270271	0.0	8	2	false	F2	32.5	0	8	0	0.9871794871794872	false	0	F2	1472	0.45	Target
2.051282051282051	8.165663054625137E-5	0.48750000000000004	0.0	2	3	false	FAP	56.0	0	2	0	0.984981684981685	false	0	FAP	42	0.7857142857142857	Target
2.0256410256410255	8.378141054190489E-4	0.4936708860759494	0.0	3	3	false	GBA	42.333333333333336	0	3	0	0.9853479853479854	false	0	GBA	202	0.5904761904761905	Target
1.9743589743589745	0.0016929117693873718	0.5064935064935064	0.0	5	3	false	GSR	36.6	0	5	0	0.986080586080586	false	0	GSR	552	0.5085714285714286	Target
1.9230769230769231	0.003792464588956313	0.52	0.0	7	3	false	MIF	33.857142857142854	0	7	0	0.9868131868131869	false	0	MIF	1158	0.46938775510204084	Target
2.051282051282051	1.2163706300315607E-4	0.48750000000000004	0.0	2	3	false	MMP12	53.5	0	2	0	0.984981684981685	false	0	MMP12	52	0.75	Target
2.051282051282051	8.165663054625137E-5	0.48750000000000004	0.0	2	3	false	MMP7	56.0	0	2	0	0.984981684981685	false	0	MMP7	42	0.7857142857142857	Target
2.0	9.021410682434608E-4	0.5	0.0	4	3	false	MMP8	43.5	0	4	0	0.9857142857142858	false	0	MMP8	348	0.6071428571428571	Target
2.051282051282051	8.165663054625137E-5	0.48750000000000004	0.0	2	3	false	PADI4	56.0	0	2	0	0.984981684981685	false	0	PADI4	42	0.7857142857142857	Target
2.0	7.762400827934182E-4	0.5	0.0	4	3	false	PARP1	40.5	0	4	0	0.9857142857142858	false	0	PARP1	288	0.5642857142857143	Target
2.051282051282051	8.165663054625137E-5	0.48750000000000004	0.0	2	3	false	PRDX5	56.0	0	2	0	0.984981684981685	false	0	PRDX5	42	0.7857142857142857	Target
2.051282051282051	1.2163706300315607E-4	0.48750000000000004	0.0	2	3	false	PSAP	53.5	0	2	0	0.984981684981685	false	0	PSAP	52	0.75	Target
2.0256410256410255	4.5815390540427146E-4	0.4936708860759494	0.0	3	3	false	SERPINA1	41.666666666666664	0	3	0	0.9853479853479854	false	0	SERPINA1	158	0.580952380952381	Target
2.051282051282051	8.165663054625137E-5	0.48750000000000004	0.0	2	3	false	SPARC	56.0	0	2	0	0.984981684981685	false	0	SPARC	42	0.7857142857142857	Target
2.051282051282051	8.165663054625137E-5	0.48750000000000004	0.0	2	3	false	TGM2	56.0	0	2	0	0.984981684981685	false	0	TGM2	42	0.7857142857142857	Target
2.051282051282051	8.165663054625137E-5	0.48750000000000004	0.0	2	3	false	TPI1	56.0	0	2	0	0.984981684981685	false	0	TPI1	42	0.7857142857142857	Target
1.9743589743589745	0.0012822170086476015	0.5064935064935064	0.0	5	3	false	TRAPPC3	37.0	0	5	0	0.986080586080586	false	0	TRAPPC3	460	0.5142857142857142	Target
1.8974358974358974	0.004762996851015952	0.5270270270270271	0.0	8	2	false	TTR	32.5	0	8	0	0.9871794871794872	false	0	TTR	1472	0.45	Target
2.051282051282051	0.003045905907312066	0.48750000000000004	0.0	7	3	false	CxR	27.142857142857142	0	7	0	0.984981684981685	false	0	CxR	966	0.4357142857142857	Drug
1.705128205128205	0.13056705803203997	0.5864661654135338	0.0	42	3	false	FA	5.833333333333333	0	42	0	0.98992673992674	true	0	FA	6936	0.28431372549019607	Compound
2.141025641025641	0.02403850478442558	0.46706586826347307	0.0	25	3	false	Mandenol	7.72	0	25	0	0.9836996336996338	true	0	Mandenol	1988	0.3952941176470588	Compound
2.423076923076923	0.011141638874777019	0.41269841269841273	0.0	15	3	false	Myricanone	6.8	0	15	0	0.9796703296703297	true	0	Myricanone	812	0.38666666666666666	Compound
2.3205128205128207	0.010592244779296543	0.43093922651933697	0.0	18	3	false	Perlolyunone	8.38888888888889	0	18	0	0.9811355311355312	true	0	Perlolyunone	968	0.434640522875817	Compound
2.0128205128205128	0.03888536011279125	0.4968152866242038	0.0	30	3	false	Senkyunone	7.8	0	30	0	0.9855311355311356	true	0	Senkyunone	3230	0.4	Compound
2.1923076923076925	0.021391243020793982	0.45614035087719296	0.0	23	3	false	Sitosterol	7.913043478260869	0	23	0	0.9829670329670329	true	0	Sitosterol	1738	0.40664961636828645	Compound
1.8333333333333333	0.08348233177730499	0.5454545454545455	0.0	37	3	false	Wallichilide	6.972972972972973	0	37	0	0.9880952380952381	true	0	Wallichilide	5394	0.35135135135135137	Compound
