# Supplementary material for: Network Pharmacology and Molecular Docking to Elucidate the Potential Mechanism of Ligusticum Chuanxiong Against Osteoarthritis
Source: Front Pharmacol. 2022 Apr 14;13:854215. doi: 10.3389/fphar.2022.854215 (PMC9050356; doi:10.3389/fphar.2022.854215)
Supplement: Supplementary file 7 [file Table7.xlsx]

## Sheet: Sheet1
Term	Target
hsa01521:EGFR tyrosine kinase inhibitor resistance	AKT1
hsa01521:EGFR tyrosine kinase inhibitor resistance	FGFR2
hsa01521:EGFR tyrosine kinase inhibitor resistance	GSK3B
hsa01521:EGFR tyrosine kinase inhibitor resistance	IGF1
hsa01521:EGFR tyrosine kinase inhibitor resistance	IGF1R
hsa01521:EGFR tyrosine kinase inhibitor resistance	MET
hsa01521:EGFR tyrosine kinase inhibitor resistance	MAPK1
hsa04010:MAPK signaling pathway	AKT1
hsa04010:MAPK signaling pathway	CASP3
hsa04010:MAPK signaling pathway	MAPK14
hsa04010:MAPK signaling pathway	FGF1
hsa04010:MAPK signaling pathway	FGFR1
hsa04010:MAPK signaling pathway	FGFR2
hsa04010:MAPK signaling pathway	IGF1
hsa04010:MAPK signaling pathway	IGF1R
hsa04010:MAPK signaling pathway	MET
hsa04010:MAPK signaling pathway	PGF
hsa04010:MAPK signaling pathway	MAPK1
hsa04010:MAPK signaling pathway	MAPK8
hsa04010:MAPK signaling pathway	TGFBR1
hsa04010:MAPK signaling pathway	TGFBR2
hsa04014:Ras signaling pathway	AKT1
hsa04014:Ras signaling pathway	FGF1
hsa04014:Ras signaling pathway	FGFR1
hsa04014:Ras signaling pathway	FGFR2
hsa04014:Ras signaling pathway	IGF1
hsa04014:Ras signaling pathway	IGF1R
hsa04014:Ras signaling pathway	MET
hsa04014:Ras signaling pathway	PGF
hsa04014:Ras signaling pathway	PLA2G2A
hsa04014:Ras signaling pathway	MAPK1
hsa04014:Ras signaling pathway	MAPK8
hsa04068:foxo signaling pathway	AKT1
hsa04068:foxo signaling pathway	CAT
hsa04068:foxo signaling pathway	MAPK14
hsa04068:foxo signaling pathway	IGF1
hsa04068:foxo signaling pathway	IGF1R
hsa04068:foxo signaling pathway	MAPK1
hsa04068:foxo signaling pathway	MAPK8
hsa04068:foxo signaling pathway	SOD2
hsa04068:foxo signaling pathway	TGFBR1
hsa04068:foxo signaling pathway	TGFBR2
hsa04151:PI3K-Akt signaling pathway	AKT1
hsa04151:PI3K-Akt signaling pathway	FGF1
hsa04151:PI3K-Akt signaling pathway	FGFR1
hsa04151:PI3K-Akt signaling pathway	FGFR2
hsa04151:PI3K-Akt signaling pathway	GSK3B
hsa04151:PI3K-Akt signaling pathway	IGF1
hsa04151:PI3K-Akt signaling pathway	IGF1R
hsa04151:PI3K-Akt signaling pathway	IL2
hsa04151:PI3K-Akt signaling pathway	MET
hsa04151:PI3K-Akt signaling pathway	PGF
hsa04151:PI3K-Akt signaling pathway	PIK3CG
hsa04151:PI3K-Akt signaling pathway	MAPK1
hsa04151:PI3K-Akt signaling pathway	SYK
hsa04380:Osteoclast differentiation	AKT1
hsa04380:Osteoclast differentiation	MAPK14
hsa04380:Osteoclast differentiation	CTSK
hsa04380:Osteoclast differentiation	PPARG
hsa04380:Osteoclast differentiation	MAPK1
hsa04380:Osteoclast differentiation	MAPK8
hsa04380:Osteoclast differentiation	SYK
hsa04380:Osteoclast differentiation	TGFBR1
hsa04380:Osteoclast differentiation	TGFBR2
hsa04657:IL-17 signaling pathway	CASP3
hsa04657:IL-17 signaling pathway	MAPK14
hsa04657:IL-17 signaling pathway	GSK3B
hsa04657:IL-17 signaling pathway	LCN2
hsa04657:IL-17 signaling pathway	MMP3
hsa04657:IL-17 signaling pathway	MMP13
hsa04657:IL-17 signaling pathway	MAPK1
hsa04657:IL-17 signaling pathway	MAPK8
hsa05205:Proteoglycans in cancer	AKT1
hsa05205:Proteoglycans in cancer	CASP3
hsa05205:Proteoglycans in cancer	MAPK14
hsa05205:Proteoglycans in cancer	ESR1
hsa05205:Proteoglycans in cancer	FGFR1
hsa05205:Proteoglycans in cancer	IGF1
hsa05205:Proteoglycans in cancer	IGF1R
hsa05205:Proteoglycans in cancer	MET
hsa05205:Proteoglycans in cancer	PLAU
hsa05205:Proteoglycans in cancer	MAPK1
hsa05215:Prostate cancer	AKT1
hsa05215:Prostate cancer	AR
hsa05215:Prostate cancer	FGFR1
hsa05215:Prostate cancer	FGFR2
hsa05215:Prostate cancer	GSK3B
hsa05215:Prostate cancer	IGF1
hsa05215:Prostate cancer	IGF1R
hsa05215:Prostate cancer	MMP3
hsa05215:Prostate cancer	PLAU
hsa05215:Prostate cancer	MAPK1
hsa05218:Melanoma	AKT1
hsa05218:Melanoma	FGF1
hsa05218:Melanoma	FGFR1
hsa05218:Melanoma	IGF1
hsa05218:Melanoma	IGF1R
hsa05218:Melanoma	MET
hsa05218:Melanoma	MAPK1
OA	ADAM17
OA	AKR1C1
OA	AKT1
OA	ALB
OA	ANXA5
OA	AR
OA	BMP2
OA	BMP7
OA	C1S
OA	CASP3
OA	CAT
OA	CTSB
OA	CTSD
OA	CTSK
OA	CYP19A1
OA	DPP4
OA	ELANE
OA	ESR1
OA	ESR2
OA	F2
OA	FAP
OA	FGF1
OA	FGFR1
OA	FGFR2
OA	GBA
OA	GSK3B
OA	GSR
OA	IGF1
OA	IGF1R
OA	IL2
OA	LCN2
OA	MAPK1
OA	MAPK14
OA	MAPK8
OA	MET
OA	MIF
OA	MMP12
OA	MMP13
OA	MMP3
OA	MMP7
OA	MMP8
OA	PADI4
OA	PARP1
OA	PGF
OA	PIK3CG
OA	PLA2G2A
OA	PLAU
OA	PPARG
OA	PRDX5
OA	PSAP
OA	SERPINA1
OA	SOD2
OA	SPARC
OA	SYK
OA	TGFBR1
OA	TGFBR2
OA	TGM2
OA	TPI1
OA	TRAPPC3
OA	TTR
CxR	FA
CxR	Mandenol
CxR	Myricanone
CxR	Perlolyunone
CxR	Senkyunone
CxR	Sitosterol
CxR	Wallichilide
FA	ADAM17
FA	AKR1C1
FA	AKT1
FA	ALB
FA	AR
FA	BMP7
FA	C1S
FA	CASP3
FA	CAT
FA	CTSB
FA	CTSD
FA	CTSK
FA	CYP19A1
FA	ESR1
FA	ESR2
FA	F2
FA	FAP
FA	FGF1
FA	FGFR1
FA	GBA
FA	GSK3B
FA	GSR
FA	IGF1R
FA	LCN2
FA	MAPK14
FA	MAPK8
FA	MIF
FA	MMP13
FA	MMP3
FA	MMP7
FA	MMP8
FA	PADI4
FA	PLA2G2A
FA	PLAU
FA	PPARG
FA	PRDX5
FA	SPARC
FA	TGFBR2
FA	TGM2
FA	TPI1
FA	TTR
Mandenol	ADAM17
Mandenol	AKR1C1
Mandenol	ALB
Mandenol	ANXA5
Mandenol	AR
Mandenol	BMP2
Mandenol	CASP3
Mandenol	DPP4
Mandenol	ESR1
Mandenol	F2
Mandenol	IGF1R
Mandenol	MAPK1
Mandenol	MAPK14
Mandenol	MAPK8
Mandenol	MIF
Mandenol	MMP13
Mandenol	MMP3
Mandenol	MMP8
Mandenol	PARP1
Mandenol	PPARG
Mandenol	SERPINA1
Mandenol	TGFBR1
Mandenol	TRAPPC3
Mandenol	TTR
Myricanone	ALB
Myricanone	AR
Myricanone	CTSB
Myricanone	CTSD
Myricanone	CYP19A1
Myricanone	F2
Myricanone	GBA
Myricanone	GSK3B
Myricanone	LCN2
Myricanone	MAPK8
Myricanone	MIF
Myricanone	PPARG
Myricanone	SOD2
Myricanone	TTR
Perlolyunone	ADAM17
Perlolyunone	AR
Perlolyunone	BMP2
Perlolyunone	CYP19A1
Perlolyunone	ESR1
Perlolyunone	ESR2
Perlolyunone	F2
Perlolyunone	GSK3B
Perlolyunone	GSR
Perlolyunone	MAPK1
Perlolyunone	MAPK14
Perlolyunone	MAPK8
Perlolyunone	MIF
Perlolyunone	MMP13
Perlolyunone	PPARG
Perlolyunone	TGFBR1
Perlolyunone	TTR
Senkyunone	ADAM17
Senkyunone	AKR1C1
Senkyunone	ALB
Senkyunone	ANXA5
Senkyunone	AR
Senkyunone	BMP2
Senkyunone	CASP3
Senkyunone	CYP19A1
Senkyunone	DPP4
Senkyunone	ESR1
Senkyunone	ESR2
Senkyunone	F2
Senkyunone	GSK3B
Senkyunone	GSR
Senkyunone	IGF1
Senkyunone	IGF1R
Senkyunone	MAPK1
Senkyunone	MAPK14
Senkyunone	MAPK8
Senkyunone	MET
Senkyunone	MIF
Senkyunone	MMP13
Senkyunone	MMP3
Senkyunone	PARP1
Senkyunone	PPARG
Senkyunone	SERPINA1
Senkyunone	TGFBR1
Senkyunone	TRAPPC3
Senkyunone	TTR
Sitosterol	ADAM17
Sitosterol	AKR1C1
Sitosterol	ALB
Sitosterol	ANXA5
Sitosterol	AR
Sitosterol	BMP2
Sitosterol	CYP19A1
Sitosterol	DPP4
Sitosterol	ESR1
Sitosterol	F2
Sitosterol	GSR
Sitosterol	IGF1R
Sitosterol	MAPK1
Sitosterol	MAPK14
Sitosterol	MAPK8
Sitosterol	MMP13
Sitosterol	PGF
Sitosterol	PPARG
Sitosterol	SYK
Sitosterol	TGFBR1
Sitosterol	TRAPPC3
Sitosterol	TTR
Wallichilide	ADAM17
Wallichilide	AKR1C1
Wallichilide	ALB
Wallichilide	ANXA5
Wallichilide	AR
Wallichilide	CTSB
Wallichilide	CTSK
Wallichilide	DPP4
Wallichilide	ELANE
Wallichilide	ESR1
Wallichilide	F2
Wallichilide	FGFR1
Wallichilide	FGFR2
Wallichilide	GSK3B
Wallichilide	IGF1
Wallichilide	IGF1R
Wallichilide	IL2
Wallichilide	LCN2
Wallichilide	MAPK1
Wallichilide	MAPK14
Wallichilide	MAPK8
Wallichilide	MET
Wallichilide	MIF
Wallichilide	MMP12
Wallichilide	MMP13
Wallichilide	MMP3
Wallichilide	MMP8
Wallichilide	PARP1
Wallichilide	PIK3CG
Wallichilide	PLA2G2A
Wallichilide	PPARG
Wallichilide	PSAP
Wallichilide	SYK
Wallichilide	TGFBR1
Wallichilide	TRAPPC3
Wallichilide	TTR
hsa01521:EGFR tyrosine kinase inhibitor resistance	OA
hsa04010:MAPK signaling pathway	OA
hsa04014:Ras signaling pathway	OA
hsa04068:foxo signaling pathway	OA
hsa04151:PI3K-Akt signaling pathway	OA
hsa04380:Osteoclast differentiation	OA
hsa04657:IL-17 signaling pathway	OA
hsa05205:Proteoglycans in cancer	OA
hsa05215:Prostate cancer	OA
hsa05218:Melanoma	OA
