# Supplementary material for: Network Pharmacology and Molecular Docking to Elucidate the Potential Mechanism of Ligusticum Chuanxiong Against Osteoarthritis
Source: Front Pharmacol. 2022 Apr 14;13:854215. doi: 10.3389/fphar.2022.854215 (PMC9050356; doi:10.3389/fphar.2022.854215)
Supplement: Supplementary file 8 [file Table6.csv]

Gene	EGFR tyrosine kinase inhibitor resistance	MAPK signaling pathway	Ras signaling pathway	foxo signaling pathway	PI3K-Akt signaling pathway	Osteoclast differentiation	IL-17 signaling pathway	Proteoglycans in cancer	Prostate cancer	Melanoma
AKT1	1	1	1	1	1	1	0	1	1	1
AR	0	0	0	0	0	0	0	0	1	0
CASP3	0	1	0	0	0	0	1	1	0	0
CAT	0	0	0	1	0	0	0	0	0	0
CTSK	0	0	0	0	0	1	0	0	0	0
ESR1	0	0	0	0	0	0	0	1	0	0
FGF1	0	1	1	0	1	0	0	0	0	1
FGFR1	0	1	1	0	1	0	0	1	1	1
FGFR2	1	1	1	0	1	0	0	0	1	0
GSK3B	1	0	0	0	1	0	1	0	1	0
IGF1	1	1	1	1	1	0	0	1	1	1
IGF1R	1	1	1	1	1	0	0	1	1	1
IL2	0	0	0	0	1	0	0	0	0	0
LCN2	0	0	0	0	0	0	1	0	0	0
MAPK1	1	1	1	1	1	1	1	1	1	1
MAPK14	0	1	0	1	0	1	1	1	0	0
MAPK8	0	1	1	1	0	1	1	0	0	0
MET	1	1	1	0	1	0	0	1	0	1
MMP13	0	0	0	0	0	0	1	0	0	0
MMP3	0	0	0	0	0	0	1	0	1	0
PGF	0	1	1	0	1	0	0	0	0	0
PIK3CG	0	0	0	0	1	0	0	0	0	0
PLA2G2A	0	0	1	0	0	0	0	0	0	0
PLAU	0	0	0	0	0	0	0	1	1	0
PPARG	0	0	0	0	0	1	0	0	0	0
SOD2	0	0	0	1	0	0	0	0	0	0
SYK	0	0	0	0	1	1	0	0	0	0
TGFBR1	0	1	0	1	0	1	0	0	0	0
TGFBR2	0	1	0	1	0	1	0	0	0	0
